# Supplementary material for: Identifying the determinants of COVID-19 preventative behaviors and vaccine intentions among South Carolina residents
Source: PLoS One. 2021 Aug 25;16(8):e0256178. doi: 10.1371/journal.pone.0256178 (PMC8386860; doi:10.1371/journal.pone.0256178)
Supplement: S1 Data — (XLSX) [file pone.0256178.s001.xlsx]

## Sheet: PLOSONEdataDeIdentified
Q1	Q2	Q3	Q4	Q5	Q6	Q7	Q8	Q9	Q10	Q11	Q15	Q18	Q112	Q21	Q22	Q22_3_TEXT	Q23	Q23_7_TEXT	Q127	Q24	Q25	Q123	Q37	Q40	Q120	Q125	Q125_5_TEXT	Q42_1	Q42_2	Q42_3	Q42_4	Q42_5	Q42_6	Q102_1	Q102_8	Q102_2	Q102_3	Q102_4	Q102_5	Q102_6	Q102_7	Q102_9	Q102_10	Q49_1	Q49_2	Q49_3	Q49_4	Q49_5	Q49_6
2	1	1	1	3	1	1	1	1	1	1	1	2	3	37	2		2		2	2	21	10	1	2	2	8		1	3	6	5	1	3	2	4	4	3	3	4	3	6	5	5	3	5	5	3	2	5
1	2	1	1	3	2	1	2	1	1	2	3	4	4	51	2		1		2	6	32	10	1	2	1			6	6	6	7	7	6	4	4	5	6	6	6	4	6	6	6	4	6	6	6	6	7
1	1	1	1	3	2	1	2	1	1	2	3	3	3	20	2		1		2	3	23	9	1	2	1			6	6	6	6	6	7	7	6	5	6	6	6	7	6	6	6	4	5	5	2	6	3
1	2	1	1	3	2	1	2	2	1	2	3	2	2	50	2		1		2	2	23		1	2	2	8		1	4	5	6	1	1	7	6	7	7	6	7	7	7	7	6	6	3	4	4	5	4
1	2	1	1	3	2	1	1	1	1	1	4	4	4	28	2		1		2	2	42	16	1	2	2	8		4	4	4	4	4	4	4	4	3	4	4	5	7	4	7	4	4	1	3	1	4	1
1	2	1	1	3	2	1	2	1	1	2	4	3	4	66	2		2		2	3	2		1	2	2	4		4	3	5	3	7	5	4	4	6	5	4	6	5	5	5	6	5	6	7	6	6	6
1	2	1	1	3	2	1	2	1	1	2	3	3	4	43	1		1		2	5	10	18	1	2	1			5	6	4	3	6	6	6	5	5	6	6	5	6	6	6	4	3	5	4	4	5	5
1	2	1	1	3	2	1	2	1	2	2	1	3	2	19	2		1		2	2	26	18	1	2	1			2	1	4	3	5	5	5	5	6	6	6	6	2	4	2	4	4	6	4	3	5	3
2	1	1	2	3	2	1	2	1	1	2	2	3	3	23	2		1		2	4	2	4	1	2	1			4	3	4	3	1	4	6	7	3	3	7	7	5	6	3	6	5	4	3	4	5	2
1	2	1	1	3	2	1	2	1	1	2	2	3	4	19	2		1		2	2	23		1	2	2	4		3	5	4	3	4	4	5	2	4	5	4	5	4	3	2	3	5	4	5	3	4	5
2	2	1	1	3	2	1	2	1	1	2	4	3	4	56	1		1		2	3	26	13	1	2	2	8		2	7	2	2	6	3	5	2	2	5	6	4	4	4	6	2
1	2	1	1	3	2	1	2	1	1	2	4	4	4	60	2		1		2	6	42	10	1	2	1			7	4	7	4	7	7	6	5	6	2	4	6	7	6	7	5	3	5	4	6	6	6
2	2	1	1	3	2	1	2	1	1	1	3	3	3	20	1		1		2	2	42	16	1	2	1			4	1	5	2	6	5	6	4	5	6	6	6	5	6	5	6	4	6	6	4	6	5
1	1	1	1	3	2	1	1	1	1	1	3	3	3	25	2		1		2	2	42	6	1	2	1			5	6	6	3	6	4	6	2	5	6	6	6	5	2	6	2	2	3	4	4	4	4
1	2	1	1	3	2	1	2	1	1	2	2	4	1	27	2		1		2	3	10	18	1	2	2	5	I believe covid-19 is a scam intended to determine how much of our freedoms can be taken away.	1	1	1	1	1	1	6	3	6	6	6	6	6	6	6	5	6	6	6	3	5	6
2	2	1	1	2	2	1	2	1	1	2	4	3	4	18	2		6		1	6	23	17	1	2	2	5	never know what they injecting into us I don’t trust the government & I think their planning on putting the mark of the beast inside of the injection or they trying to get rid of people & reduce population	1	2	1	1	3	2	6	7	7	7	7	7	7	6	7	5	2	2	1	1	1	4
1	2	1	1	3	2	1	2	1	1	2	4	4	4	40	2		1		2	4	8	18	1	2	1			6	6	6	3	7	7	2	2	3	4	5	5	5	5	6	6	4	3	6	6	5	4
1	2	2	1	3	2	1	2	1	1	2	4	3	1	48	2		1		2	2	15		1	2	2	8		3	5	5	3	7	3	5	3	5	5	7	5	5	7	7	3	6	7	7	5	7	7
2	2	1	1	3	2	1	2	1	1	2	4	3	4	22	2		1		2	3	32		1	2	2	4		4	3	4	5	6	5	5	2	3	5	5	5	6	6	5	6	6	4	5	2	6	6
2	1	1	1	1	2	1	2	1	1	2	3	3	3	63	2		1		2	3	10		1	2	1			4	4	4	4	6	3	4	3	4	5	6	5	4	3	4	4
1	2	1	2	3	2	1	2	1	1	2	4	4	4	60	2		1		2	6	42	13	1	2	1			7	6	4	4	7	7	4	4	4	4	5	4	4	4	4	4	3	4	4	1	2	3
1	2	1	1	3	2	1	2	2	1	2	3	4	1	20	2		1		2	3	39	18	1	2	2	4		1	2	2	2	2	1	7	6	6	5	7	7	5	5	3	5	5	5	3	2	3	6
1	2	1	1	3	2	1	2	1	1	2	3	3	4	41	1		1		2	3	23		1	2	1			3	6	3	5	3	2	5	6	6	6	5	6	5	6	6	5	4	3	6	4	3	5
1	2	1	1	2	2	1	2	1	1	2	4	3	4	58	2		1		2	5	23	12	1	2	1			2	6	3	5	5	2	5	4	6	5	5	6	5	5	7	2	5	5	7	6	3	7
1	2	1	1	3	2	1	2	1	1	2	3	4	2	20	2		1		2	3	23	14	1	2	2	4		3	5	5	5	5	5	6	6	3	7	7	6	6	6	6	6	2	5	4	2	2	7
2	2	1	1	3	2	1	2	1	1	2	2	3	1	18	2		1		2	3	44		1	2	2	8		4	4	4	2	5	1	5	5	4	6	6	6	3	6	5	4	4	2	4	3	4	4
1	2	1	1	4	2	1	2	1	1	1	3	3	3	46	1		1		2	5	32	9	1	2	2	1		2	5	6	6	5	2	2	2	5	6	2	6	6	6	6	2	3	4	5	3	5	6
2	2	1	1	3	1	1	2	1	1	1	3	4	3	22	1		1		2	2	4	15	1	2	2	8		5	6	6	6	6	5	2	2	5	6	6	5	3	3	2	2	2	5	5	6	6	5
1	2	1	1	3	2	1	2	1	1	2	3	4	3	34	2		1		2	4	34	12	1	2	2	1
2	1	1	1	4	2	1	2	1	1	1	4	4	4	52	2		7	Puerto Rican	1	2	40		1	2	2	3		3	1	7	3	7	3
1	2	1	1	2	2	1	2	2	2	1	2	3	1	33	1		6		2	6	18	10	1	2	2	8		1	4	5	4	5	1	7	7	3	5	7	5	6	6	6	7	6	3	5	4	3	5
2	2	1	1	3	2	1	2	1	1	2	4	4	4	50	2		2		2	5	23		1	2	1			7	7	7	1	7	7	6	7	7	7	7	6	6	7	7	7	6	7	6	7	6	6
3	1	1	1	3	2	1	2	1	1	2	3	2	3	21	2		2		2	2	26	18	1	2	1			7	1	4	1	7	7	7	2	7	7	6	7	5	4	4	4	7	7	7	1	3	7
1	2	1	1	3	2	1	2	1	1	2	3	3	4	55	2		1		2	5	4	18	1	2	1			6	5	7	5	7	7	5	5	6	5	1	3	3	3	1	1	7	7	7	5	5	5
1	2	1	1	3	1	1	2	1	1	2	4	3	4	33	2		1		2	6	42	10	1	2	2	4		6	6	7	2	6	6	6	4	5	6	5	6	3	4	3	2	5	5	4	3	5	5
1	2	1	1	4	2	1	2	1	1	1	3	3	3	55	2		1		2	5	32	18	1	2	1			4	7	7	7	6	2	5	5	4	6	5	5	4	6	5	5	5	3	5	4	3	5
1	2	1	1	3	2	1	1	1	1	2	4	4	3	29	2		1		2	1	8		1	2	2	7		1	1	5	4	1	4	1	7	1	1	1	1	1	4	1	4	4	1	1	1	1	1
1	2	1	1	3	2	1	2	1	1	2	3	4	4	24	2		6		2	5	46	10	1	2	2	4		5	5	5	5	7	7	5	6	3	5	5	5	5	6	6	6	2	3	6	4	2	3
1	2	1	1	3	2	1	2	1	1	2	3	3	4	33	2		1		2	5	32	18	1	2	1			5	7	6	6	7	5	7	6	6	6	6	6	6	6	6	6	6	5	6	6	5	6
1	2	1	1	3	2	1	2	1	1	2	3	3	4	35	1		1		2	5	40	10	1	2	1			6	7	7	6	7	6	5	5	5	6	4	5	5	6	5	5	7	7	7	5	7	6
1	2	1	1	3	2	2	2	1	1	2	3	3	3	23	1		1		2	2	42	18	1	2	1			5	5	7	4	6	5	2	6	3	4	5	2	2	6	6	7	5	5	6	4	5	4
1	2	1	1	3	2	1	2	1	1	2	3	2	4	20	1		1		2	3	23	14	1	2	1			6	7	6	6	6	5	4	4	2	3	5	3	5	5	5	7	5	4	7	6	4	6
1	2	1	2	3	2	1	2	1	1	2	4	3	4	73	2		1		2	5	39		1	2	1			5	6	6	5	6	6	4	3	5	5	6	5	6	6	6	3	4	6	6	3	4	6
1	1	1	1	3	2	1	1	1	1	2	2	3	2	37	1		1		2	2	27		1	2	2	3		6	6	6	3	6	6	6	7	1	7	7	7	6	7	7	2	3	7	5	5	5	6
2	1	1	1	3	1	1	2	1	1	1	3	3	4	21	2		2		2	2	38	9	1	2	2	2		2	5	4	1	7	7	6	2	7	6	7	7	7	3	6	1	6	4	6	1	3	5
1	2	1	1	3	2	1	2	1	1	2	3	3	4	25	2		1		2	5	42	12	1	2	1			3	7	5	5	7	5	5	3	3	5	5	3	3	5	4	5	3	6	5	6	5	5
1	2	1	1	1	2	1	2	1	1	2	3	3	3	23	2		1		2	5	8		1	2	1			3	5	5	7	5	3	6	6	3	6	7	5	5	6	5	6	3	6	6	6	5	6
1	2	1	1	3	2	1	2	1	1	2	4	4	4	65	2		1		2	3	32		1	2	1			6	5	5	5	6	6	6	6	6	6	6	6	6	6	6	6	6	7	7	6	6	6
1	2	1	1	3	2	1	2	1	1	2	3	4	4	39	2		1		2	4	2		1	2	1			3	6	3	6	7	6	3	3	5	5	7	6	7	5	7	3	6	6	7	3	6	5
1	2	1	1	3	2	1	2	1	1	2	3	3	4	29	2		1		2	3	8	19	1	2	1			3	5	5	5	7	5	6	6	6	7	6	6	7	6	7	7	7	7	6	6	7	7
1	2	1	1	3	2	1	2	1	1	2	2	3	4	36	1		1		2	6	10	18	1	2	1			3	5	5	5	5	3	7	7	7	7	7	7	6	7	7	7	6	7	6	7	6	7
1	2	1	1	3	1	1	2	1	1	2	3	4	3	52	2		1		2	3	23	18	1	2	2	5	Have mixed feelings	5	5	5	5	5	5	3	3	5	4	3	5	3	4	1	1	1	1	2	4	2	1
1	2	1	1	3	2	1	2	1	1	2	4	4	4	56	2		1		2	5	10	18	1	2	1			6	6	5	3	7	6	5	4	6	6	5	6	6	4	6	3	4	4	4	5	5	5
1	2	1	1	3	2	1	2	1	1	2	4	2	4	65	2		1		2	5	37	13	1	2	1			6	5	4	3	7	6	4	4	6	6	5	6	6	7	7	7	4	2	2	2	1	4
1	2	2	1	1	2	1	2	1	1	2	3	4	4	72	2		1		2	5	26		1	2	1			6	7	4	7	7	7	5	3	6	6	4	6	5	5	5	5	4	6	6	3	5	6
1	2	1	1	3	2	1	2	1	1	2	3	4	3	59	1		1		2	2	4	9	1	2	2	4		2	6	4	3	7	3	4	3	3	4	5	4	2	4	1	4	4	4	4	4	6	6
1	2	1	1	3	2	1	2	1	1	2	3	3	3	23	1		3		2	2	43	4	1	2	1			6	6	4	3	6	6	2	3	3	4	2	5	3	3	3	5	3	6	5	6	6	5
2	2	1	1	3	2	1	2	1	1	2	3	3	3	32	2		6		2	5	23	10	1	2	1			5	5	5	4	5	4	5	6	3	5	5	5	5	5	5	6	4	5	5	3	4	5
1	2	1	1	3	2	1	2	1	1	2	3	4	2	24	2		1		2	5	42	12	1	2	2	4		1	4	4	3	3	2	6	3	6	6	5	6	4	5	5	5	5	3	4	2	3	5
2	2	1	1	3	2	1	2	2	1	2	4	4	2	19	2		1		2	2	4		1	2	2	3		7	7	5	4	3	6	1	3	5	6	7	7	7	5	7	4	7	5	5	2	6	7
1	2	1	1	3	2	1	2	1	1	2	4	4	4	34	2		2		2	3	34		1	2	2	5	I feel like it will be the same as the flu shot and that shot makes.people sick right then.	5	5	4	7	6	5	6	5	6	5	6	6	2	3	5	4	6	5	4	1	5	6
1	2	1	1	3	2	1	2	1	1	2	4	4	4	52	1		1		2	3	24	13	1	2	1			6	6	6	5	7	7	5	2	4	6	6	6	5	3	5	4	5	3	5	5	4	5
1	2	1	1	3	2	1	2	1	1	2	3	4	3	33	2		1		2	5	10		1	2	1			5	6	7	6	6	5	4	2	4	6	4	5	2	3	3	5	5	4	6	4	3	6
2	1	1	1	4	2	1	2	1	1	1	4	4	3	44	2		1		2	2	42	8	1	2	2	3		5	5	2	4	3	6	6	6	6	6	7	6	6	6	5	4	4	2	3	4	6	3
1	2	1	1	3	2	1	1	1	1	2	4	4	4	57	2		1		2	3	39	18	1	2	1			7	6	2	7	7	7	7	7	6	6	7	7	7	7	7	7	6	5	5	7	5	7
1	2	1	1	3	2	1	2	2	2	2	2	4	2	59	2		2		2	5	8	12	1	2	1			6	5	5	4	5	5	6	5	6	6	7	6	6	7	6	7	3	2	5	1	3	3
1	2	1	1	3	2	1	2	1	1	2	4	4	4	20	2		7	Hispanic	1	2	40	4	1	2	1			5	6	7	2	6	7	5	1	5	5	5	6	5	3	2	2
1	2	1	1	3	1	2	1	1	1	2	1	3	3	40	1		1		2	3	10		1	2	2	3		2	4	1	2	2	1	6	4	1	6	7	3	2	5	4	6	3	2	1	2	2	2
1	2	1	1	3	2	1	2	1	1	2	3	4	4	24	2		1		2	5	24	12	1	2	2	4		5	5	6	5	3	5	5	5	5	5	5	5	6	5	5	6	4	3	5	3	4	5
1	2	1	1	3	2	1	2	1	1	2	3	3	4	26	2		1		2	6	10	10	1	2	2	4		6	5	6	6	6	5	6	6	6	6	4	6	5	6	6	3	5	5	6	6	5	6
1	2	1	1	3	2	1	2	1	1	2	3	4	2	42	2		1		2	2	46	18	1	2	2	8		2	4	4	2	3	2	4	2	5	6	4	5	5	6	6	5	4	3	4	4	3	3
1	2	1	1	3	2	1	2	1	1	2	2	3	4	18	2		1		2	3	40		1	2	1			2	5	6	7	5	2	3	3	3	3	4	5	3	3	3	3	5	3	5	6	5	5
1	1	1	1	1	2	1	2	1	1	1	3	4	4	55	2		1		2	2	8		1	2	1			6	4	4	4	6	5	6	6	6	6	5	6	4	4	4	6
1	1	1	1	3	2	1	2	1	1	2	3	3	3	60	2		2		2	5	43		1	2	2	4		4	4	4	4	4	4	5	4	3	4	4	4	5	3	3	3	4	5	5	5	5	5
1	2	1	1	3	2	1	2	1	1	2	3	2	4	65	1		1		2	5	42		1	2	1			5	5	4	4	7	5	7	6	5	5	6	6	6	6	7	7	6	5	6	2	4	7
1	2	1	1	3	2	1	2	1	1	1	4	3	4	66	2		1		2	3	26		1	2	2	7		6	5	7	7	7	6	4	1	3	4	4	4	1	2	2	3	2	1	4	1	3	3
1	1	1	1	3	2	1	2	1	1	1	4	3	3	52	2		1		2	4	26	12	1	2	2	4		3	2	2	6	4	3	4	6	5	5	4	5	2	5	6	3	4	4	5	2	2	4
1	2	1	1	3	2	1	2	1	1	2	2	2	2	40	2		1		2	6	2	10	1	2	2	4		4	5	6	5	3	5	3	2	3	3	2	5	3	3	6	5	5	4	5	6	3	6
1	2	1	1	2	2	1	2	1	1	2	4	3	4	73	1		1		2	6	10		1	2	1			1	6	1	1	6	1	7	7	7	7	7	7	7	7	7	4	6	2	6	3	5	3
3	2	1	1	3	2	1	2	1	1	1	1	4	1	30	2		1		2	3	46	16	1	2	1			1	5	6	7	5	1	6	6	5	5	6	6	5	5	6	2	3	3	5	5	4	4
1	2	1	1	3	2	1	2	1	1	2	3	4	3	44	2		1		2	5	23	2	1	2	2	4		4	6	6	3	7	6	3	3	3	4	4	5	3	4	3	3	5	5	5	5	5	5
1	2	1	1	3	2	1	2	1	1	2	4	4	3	39	2		1		2	2	42		1	2	2	2		7	5	4	6	7	5	2	4	5	5	6	6	2	5	5	6	5	3	4	3	2	3
1	2	1	1	3	2	1	2	1	1	2	3	4	4	36	2		2		2	4	23		1	2	2	4		7	5	7	4	7	6	7	6	5	5	7	5	7	4	6	6	6	4	4	2	7	3
1	2	1	1	3	2	1	2	1	1	2	3	4	3	65	1		1		2	4	38	18	1	2	1			3	3	3	3	5	3	3	3	5	3	5	3	4	3	3	3	5	5	4	5	4	3
2	1	1	1	2	2	1	2	1	1	1	4	3	3	36	2		1		2	3	30	18	1	2	2	4		3	7	5	2	6	3	5	5	5	5	5	6	5	2	6	5	6	7	6	3	5	7
1	2	1	1	3	2	1	2	1	1	2	3	3	4	18	2		1		2	2	23	14	1	2	1			7	6	6	7	7	6	6	4	2	4	7	5	6	6	6	6	7	5	7	6	7	6
1	2	1	1	3	2	1	2	1	1	2	3	3	3	44	2		1		2	5	32	12	1	2	1			2	5	5	3	6	2	2	2	5	3	3	5	1	3	2	2	3	5	4	4	5	5
1	2	1	1	3	2	1	2	1	1	1	3	2	1	62	1		1		2	6	10		1	2	1			1	5	5	6	3	3	7	7	5	7	5	5	7	7	6	5	7	1	3	3	2	5
1	2	1	1	3	2	1	2	2	2	1	1	3	1	42	2		1		2	6	46		1	2	2	8		1	7	7	7	1	1	7	7	7	7	7	7	7	7	7	1	1	1	2	1	1	4
1	2	1	2	3	2	1	2	2	1	1	2	2	2	21	2		1		2	3	18	13	1	2	2	8		1	5	1	5	5	3	5	6	5	6	6	6	1	6	6	5	2	3	5	2	4	2
1	2	1	1	3	2	1	1	2	1	2	4	3	2	38	2		1		2	4	32		1	2	2	4		3	3	2	2	3	4	6	6	5	4	6	5	4	5	5	5	5	4	5	4	5	5
1	2	1	1	2	2	1	2	1	1	1	4	3	3	53	2		1		2	4	12	12	1	2	1			6	6	6	5	6	6	5	6	4	6	6	5	5	6	6	5	5	4	6	5	4	5
1	2	1	1	3	2	1	1	1	1	2	4	4	4	19	2		1		2	4	40	4	1	2	1			7	7	1	1	7	7	7	6	6	7	7	7	7	7	6	7	7	7	7	7	7	7
1	2	1	1	3	2	1	2	1	1	2	3	4	3	35	2		1		2	6	26	12	1	2	2	8		2	5	5	5	3	3	6	6	6	6	6	7	6	6	6	6	6	5	6	6	6	6
1	1	1	1	3	2	1	2	1	1	1	1	3	2	20	2		1		2	2	2		1	2	2	2		2	7	3	4	3	2	5	2	5	6	5	6	2	3	3	2	6	4	4	2	5	3
1	2	1	1	3	2	1	1	2	1	1	2	2	1	38	1		1		2	2	44		1	2	2	8		1	2	4	4	1	1	7	7	6	7	7	7	4	7	7	7	6	3	7	3	6	4
2	1	1	1	3	2	1	2	1	1	2	4	3	4	55	2		2		2	2	33		1	2	1			4	4	4	1	7	6	5	1	6	5	6	6	5	5	5	2	4	4	7	4	7	7
3	2	1	1	3	2	1	2	1	1	2	4	4	3	51	2		1		2	5	23	2	1	2	2	2		4	3	4	4	5	5	3	4	5	5	4	4	3	4	4	3	3	3	4	2	3	3
1	2	1	1	3	2	1	2	1	1	2	3	4	4	29	2		1		2	5	10		1	2	2	4		3	3	4	2	5	5	3	3	3	5	3	3	5	3	5	5	6	7	6	7	6	7
1	2	1	1	3	2	1	2	1	1	2	3	3	3	19	1		1		2	2	39	16	1	2	2	3		6	6	3	6	5	5	2	3	7	7	6	7	3	6	2	1	3	6	7	5	6	5
1	2	1	1	3	2	1	2	1	1	2	3	3	4	65	1		1		2	2	29		1	2	1			5	5	6	5	6	6	5	3	5	5	4	5	6	6	6	6	6	6	6	5	4	5
1	2	1	1	2	2	1	2	1	1	2	4	3	4	27	2		1		2	5	44		1	2	2	4		5	6	4	4	6	6	6	4	5	3	6	5	4	4	3	4	6	5	6	4	5	4
1	2	1	2	2	2	1	2	1	1	2	3	3	4	19	2		1		2	2	44		1	2	1			6	6	6	5	6	6	5	4	5	6	4	5	4	4	3	3	4	5	5	4	5	4
1	2	1	1	3	1	1	2	1	1	2	3	4	4	18	2		1		2	1	8	2	1	2	2	8		4	5	4	5	6	5	5	4	5	4	5	5	2	4	2	4	4	5	4	4	5	5
1	2	1	1	4	2	2	1	2	1	1	2	3	1	39	1		1		2	5	10	18	1	2	2	4		3	5	5	4	2	2	5	6	5	6	6	5	6	6	6	6	6	4	6	7	3	5
1	2	1	1	3	2	1	2	1	1	1	3	3	4	27	1		1		2	3	40	2	1	2	2	1		2	5	3	2	5	2	6	6	6	6	6	7	6	6	6	3	5	5	6	4	5	5
1	2	1	2	3	2	1	2	1	1	2	4	4	4	59	2		1		2	5	10	18	1	2	1			5	5	4	4	7	5	3	4	5	5	6	6	5	5	4	5	5	1	3	3	3	1
1	2	1	1	3	2	1	2	1	1	2	4	3	3	35	1		1		2	5	10	4	1	2	2	4		2	3	3	3	3	2	6	6	4	4	5	7	5	5	6	6	4	5	5	5	4	4
1	2	1	1	3	2	1	1	1	1	2	4	4	4	29	2		1		2	5	10	18	1	2	2	3		3	5	6	6	5	4	7	2	4	7	7	6	4	6	5	5	4	6	5	5	4	6
1	2	1	1	3	2	1	2	1	1	2	3	3	3	29	2		1		2	5	7	8	1	2	1			5	5	5	4	5	5	5	3	4	5	5	5	5	3	5	3	4	6	6	4	6	5
1	2	1	1	3	2	1	2	1	1	2	4	3	4	31	1		1		2	2	26	18	1	2	1			7	6	5	6	7	7	6	5	2	5	7	4	6	7	7	6	7	5	4	6	7	6
2	1	2	1	4	2	1	1	1	1	1	4	4	4	36	2		2		2	2	32	4	1	2	1			7	1	7	7	7	7	7	1	7	7	7	7	7	3	1	3	1	7	3	3	7	1
1	2	1	1	3	2	1	2	1	1	2	4	4	4	41	2		1		2	3	46	15	1	2	1			1	7	7	2	7	7	6	2	2	5	6	5	6	3	4	7	4	4	7	6	5	4
1	1	1	1	2	2	1	2	1	1	2	4	4	4	49	2		1		2	2	2	12	1	2	1			4	5	4	3	5	5	5	4	5	6	4	6	4	6	4	4	4	4	5	4	4	6
1	2	1	1	4	2	1	2	1	1	2	3	3	3	52	2		1		2	5	10	17	1	2	1			5	7	6	4	7	5	5	3	5	6	6	6	2	6	2	3	7	6	7	7	5	7
1	2	1	1	2	2	1	1	1	1	2	3	3	4	38	1		7	Hebrew Israelite	2	5	10	12	1	2	2	3		6	6	7	7	6	5	5	5	5	6	5	6	5	6	6	5	3	4	5	4	6	4
1	2	1	1	3	2	1	2	1	1	2	3	3	3	61	1		1		2	2	10	18	1	2	1			2	3	5	3	6	5	5	3	5	4	6	5	4	3	6	4	5	6	6	5	5	6
1	2	1	1	3	2	1	2	1	1	2	3	4	3	30	2		1		2	5	10	12	1	2	1			3	6	5	6	6	3	3	6	5	6	6	5	2	4	6	5	6	5	6	6	5	6
2	2	1	1	3	2	1	1	1	1	2	4	4	4	31	2		1		2	4	29	7	1	2	1			2	1	2	2	5	5	6	4	5	6	6	6	6	2	6	4	4	7	7	6	6	6
1	2	1	1	1	2	1	2	1	1	2	4	3	4	67	1		1		2	5	2	5	1	2	1			4	7	6	4	7	5	6	6	6	6	6	5	4	6	5	7	6	3	4	4	2	5
1	2	1	1	3	2	1	2	1	1	2	3	4	4	21	2		1		2	3	39		1	2	1			6	6	5	6	7	7	5	6	5	6	6	6	7	7	7	6	7	7	7	6	7	7
1	2	1	2	3	2	1	2	1	1	2	3	4	4	58	2		1		2	2	42	15	1	2	2	4		7	7	6	7	7	7	4	4	6	4	6	6	4	4	5	4	4	4	5	6	4	3
1	1	2	1	3	2	1	2	1	1	2	4	4	4	35	1		3		2	5	8	19	1	2	1			1	4	3	4	1	1	5	3	5	5	5	6	4	5	4	6	6	6	6	4	6	7
1	1	1	1	4	2	1	2	1	1	1	3	3	4	21	1		1		2	2	46	15	1	2	1			5	5	4	3	5	5	6	2	6	7	5	6	6	5	3	4	7	7	6	6	6	6
1	2	1	1	3	2	1	2	2	1	1	3	4	3	44	2		1		2	6	46		1	2	2	8		2	6	6	7	3	4	7	7	6	6	7	7	7	7	7	7	7	5	4	4	2	4
1	2	1	2	2	2	1	2	1	1	2	3	3	4	41	2		1		2	2	10	18	1	2	2	4		6	5	5	5	5	6	2	2	3	3	4	5	6	3	5	5	5	3	6	4	3	4
1	2	1	1	3	2	1	2	1	1	2	3	4	4	62	2		1		2	5	26		1	2	1			5	7	5	4	5	3	6	6	5	5	6	6	5	6	6	5	5	6	6	5	6	6
1	2	1	1	3	2	1	2	1	1	2	4	3	4	24	2		1		2	5	40		1	2	1			3	5	5	5	6	3	5	6	5	6	6	6	5	6	6	4	6	6	5	6	6	6
1	2	1	2	3	2	1	2	1	1	2	4	3	3	57	2		1		2	2	28		1	2	2	4		5	7	6	6	7	2	4	2	2	5	7	2	5	4	2	4
1	2	1	1	3	2	1	2	1	1	2	3	3	4	41	1		2		2	5	40	10	1	2	1			4	7	6	3	7	3	4	3	4	6	4	6	5	5	6	2	3	4	5	3	4	5
1	2	1	1	3	2	1	2	1	1	2	4	3	4	29	2		1		1	5	23		1	2	2	4		6	6	6	6	7	7	6	6	3	6	6	6	4	6	4	5	6	6	6	5	5	6
1	2	1	1	3	2	1	2	1	1	2	4	4	4	40	2		1		2	3	16	12	1	2	1			2	6	6	5	6	6	6	6	4	7	6	6	6	6	5	4	2	4	3	4	2	6
1	2	1	1	3	1	1	1	1	1	2	2	3	2	31	2		5		2	2	20		1	2	2	7		1	1	2	7	1	1	7	7	1	7	6	7	7	7	7	7	7	1	4	2	1	2
1	2	1	1	3	2	1	2	1	1	1	2	3	3	21	2		1		2	3	42	13	1	2	2	4		2	2	1	1	5	2	4	2	5	6	5	6	7	4	7	4	4	4	5	5	4	4
1	2	1	1	3	2	1	2	1	1	2	4	4	4	64	1		1		2	5	26	4	1	2	1			3	6	6	4	7	6	5	6	5	6	5	6	5	5	6	4	4	5	5	2	5	5
1	2	1	1	4	2	1	2	1	1	2	3	4	4	22	2		1		1	3	23	16	1	2	1			4	5	5	5	5	4	5	6	4	5	4	5	5	6	4	6	5	3	6	4	4	5
1	2	1	1	3	2	1	2	1	1	2	3	3	4	62	1		1		2	5	20		1	2	1			4	7	3	3	6	3	5	5	5	5	5	5	4	5	5	5	3	3	5	3	3	5
1	2	1	1	2	2	1	2	1	1	2	3	2	4	45	1		1		2	6	40	19	1	2	1			5	5	7	6	5	5	6	6	5	6	5	5	6	7	7	7	7	6	7	7	5	7
1	2	1	2	3	2	1	2	1	1	2	4	4	4	67	1		1		2	5	31		1	2	1			1	1	1	7	4	1	6	6	5	6	6	6	6	6	6	6	4	1	4	3	3	3
1	2	1	1	3	1	1	2	1	1	2	3	3	4	40	1		1		2	5	26		1	2	1			4	7	6	7	7	5	6	3	5	5	4	5	2	4	4	3	6	5	6	5	2	6
1	2	1	1	3	2	1	2	1	1	2	4	4	4	25	2		1		2	3	23		1	2	1			7	6	4	4	7	7	5	3	4	3	4	6	3	6	5	5	2	4	4	4	3	4
2	2	1	1	3	2	1	2	1	1	1	3	4	3	35	1		1		2	5	10	4	1	2	2	4		2	5	6	4	2	3	6	7	6	6	5	7	6	7	7	7	6	3	5	3	1	4
2	2	1	1	3	2	1	2	1	1	2	4	4	4	40	2		1		2	3	23		1	2	2	5	I'd like to see what happens longer term before I get one	5	7	4	6	7	2	6	5	4	7	6	5	5	5	5	5	7	6	6	4	7	4
3	1	1	1	3	2	1	1	1	1	2	2	4	3	18	2		1		2	1	32	16	1	2	2	2		1	6	3	1	1	1	3	2	2	5	7	5	6	7	3	7	3	3	6	3	2	6
1	2	1	1	3	2	1	2	1	1	2	2	4	4	28	1		1		2	2	22	19	1	2	1			6	7	7	1	7	7	6	6	7	6	7	7	7	6	5	7	4	3	5	3	3	5
1	2	1	1	3	2	1	2	1	1	2	4	3	4	62	2		1		2	2	8		1	2	1			4	5	5	6	7	5	2	3	6	6	6	5	3	5	3	6	5	6	5	6	5	6
1	2	1	1	1	2	1	2	1	1	2	3	3	3	18	2		1		2	2	2		1	2	1			2	5	3	3	6	2	7	6	6	6	6	7	4	7	4	3	4	4	6	3	3	6
1	2	1	1	3	2	1	2	1	1	2	3	3	4	29	2		1		1	3	26		1	2	1			7	6	5	3	7	7	3	5	1	5	6	3	4	6	2	6	2	4	2	6	3	5
1	2	1	1	3	2	1	2	1	1	2	4	3	4	47	2		1		2	4	42		1	2	2	4		5	5	5	5	6	5	5	6	4	6	5	6	5	6	6	6	5	6	6	5	5	5
1	1	1	1	3	2	1	2	1	1	2	3	4	4	18	2		2		2	3	23		1	2	2	4		3	4	3	3	7	3	5	5	3	5	5	4	4	4	4	4	3	3	5	3	3	4
1	2	1	1	1	2	1	2	1	1	2	4	4	4	31	2		1		2	2	4		1	2	1			2	4	4	6	7	5	6	6	6	6	7	6	7	6	7	6	7	6	7	7	4	7
1	1	1	1	3	2	1	2	1	1	1	3	2	4	25	1		2		2	5	4	18	1	2	2	3		7	3	3	5	5	5	5	4	3	6	5	7	6	2	6	6	3	4	6	2	5	6
1	2	1	1	3	2	1	2	1	1	2	3	4	4	42	2		1		2	5	23		1	2	1			6	7	7	7	7	6	6	7	6	7	6	6	7	7	7	7	6	6	7	5	5	6
1	2	1	1	3	2	1	2	1	1	2	3	4	4	21	2		1		2	3	46		1	2	1			5	6	5	1	7	7	5	5	4	3	6	4	1	3	1	4	6	5	7	7	7	6
2	2	1	1	3	2	1	2	1	1	2	4	3	2	23	2		1		2	2	2	18	1	2	1			5	5	5	3	4	5	6	6	5	6	6	5	5	5	5	5	4	5	5	5	5	5
1	1	1	1	3	2	1	1	1	1	2	4	3	3	49	2		2		2	4	10	13	1	2	1			6	6	6	6	1	6	6	5	5	5	5	6	6	5	4	3
1	2	1	1	3	2	1	2	1	1	2	3	2	3	52	2		1		2	5	10	17	1	2	1			7	7	6	7	7	7	5	3	6	5	5	6	3	5	5	3	7	6	7	7	6	7
1	2	1	1	3	2	1	2	1	1	2	3	4	4	26	2		1		2	5	40	5	1	2	1			2	4	4	2	6	2	4	4	2	5	3	5	5	6	5	6	6	5	6	4	5	4
1	2	1	1	3	2	1	2	1	1	2	3	2	3	24	2		1		2	2	4	18	1	2	2	4		2	4	5	4	6	2	6	6	6	6	6	7	6	7	6	5	6	4	5	4	4	7
1	1	1	2	3	2	1	1	1	1	1	3	2	2	51	1		1		2	3	23		1	2	2	2		3	4	5	3	4	3	4	3	5	5	6	4	4	4	4	3	4	4	4	5	4	3
1	2	2	1	1	2	1	2	1	1	2	4	4	4	76	2		1		2	6	21		1	2	1			5	1	2	3	7	7	7	7	6	7	6	7	7	7	7	7	6	7	7	3	6	7
1	2	1	1	4	2	1	2	1	1	2	4	4	4	25	2		1		2	6	32	10	1	2	2	4		6	6	7	6	7	7	7	7	7	6	7	7	7	7	7	6	4	2	3	2	3	1
1	2	1	1	4	2	1	2	1	1	2	2	3	2	43	1		1		2	5	27	13	1	2	1			5	4	5	5	3	2	6	6	6	6	6	6	5	6	6	5	6	4	6	6	5	5
1	2	1	1	3	1	1	2	1	1	2	3	3	2	34	2		1		2	4	23	18	1	2	2	5	Goes against my beliefs	4	4	4	4	4	4	4	4	4	4	4	6	4	4	5	4	4	4	5	5	4	5
2	1	1	1	2	2	1	1	1	1	2	2	2	2	75	1		1		2	2	37		1	2	1			4	4	5	5	6	4	4	4	5	4	4	3	5	3	6	4	6	5	5	6	6	5
1	2	1	1	3	2	1	1	1	1	1	4	3	4	18	2		2		2	3	23		1	2	2	7		2	6	4	6	6	6	7	7	7	7	7	7	7	5	7	5	2	2	3	4	5	1
1	1	1	1	4	2	1	2	1	1	1	4	4	4	58	2		1		2	5	26		1	2	1			3	4	4	4	5	5	4	3	5	6	5	5	5	4	5	2	2	2	3	2	2	4
1	1	1	1	3	2	1	2	1	1	2	4	4	4	46	2		1		2	2	16	18	1	2	1			4	4	4	2	6	6	4	4	6	6	6	6	3	4	2	2	3	4	4	4	3	6
1	2	1	1	2	2	1	2	1	1	2	2	3	1	22	2		1		2	3	22	18	1	2	2	7		4	5	3	4	5	4	1	1	7	3	7	6	2	5	7	3	7	3	7	2	4	4
1	1	1	1	3	2	1	2	2	1	2	3	4	2	45	1		2		2	2	40	10	1	2	2	5	Not concerned about covid and I am an anti vax	4	4	4	4	1	1	4	4	7	7	4	4	4	4	4	4	4	2	2	3	5	2
1	2	1	1	3	2	1	2	1	1	2	4	4	4	52	2		1		2	5	32		1	2	2	4		7	4	4	1	7	7	5	3	4	4	3	5	5	5	5	4	5	4	6	4	4	6
1	2	1	2	3	2	1	2	1	1	1	4	4	4	48	1		1		2	4	16	18	1	2	2	8		3	3	4	5	7	5	6	6	5	6	6	5	5	6	6	5	5	3	4	2	5	2
1	2	1	1	3	2	1	2	2	1	1	3	3	3	33	1		1		1	6	40	18	1	2	2	4		4	5	5	5	5	5	5	7	3	6	5	4	7	6	7	7	6	5	6	4	4	5
1	2	1	1	3	2	1	2	1	1	2	4	4	4	58	2		2		2	5	24	13	1	2	1			6	5	7	5	7	6	3	2	3	5	5	3	4	3	3	4
1	2	1	1	3	2	1	2	1	1	2	3	3	1	61	2		1		2	4	2	12	1	2	2	5	Both rushed and dangerous and prob not effective!!!	2	5	2	3	2	2	2	2	5	6	2	6	5	6	3	3	3	3	2	3	2	5
1	2	1	1	3	2	1	2	2	1	1	2	2	1	47	2		1		2	2	11	13	1	2	2	4		4	4	4	4	3	2	4	4	5	5	4	5	4	5	4	5	5	3	4	4	3	4
1	2	1	1	2	2	1	2	1	1	2	3	3	3	48	2		1		2	5	26	4	1	2	1			5	5	4	4	5	5	5	4	5	5	5	5	4	4	4	4	4	4	4	5	5	4
1	2	1	1	3	2	2	2	1	1	1	4	4	4	30	2		2		2	4	28	12	1	2	2	3		4	4	4	4	5	6	5	2	6	5	7	7	5	4	4	4	4	4	4	1	4	4
1	2	1	1	3	2	1	1	1	1	2	3	4	4	18	2		1		2	2	10	4	1	2	1			1	5	4	2	3	2	7	6	6	6	6	6	7	7	6	6	6	6	7	7	7	6
1	2	1	1	3	2	1	2	1	1	2	3	3	2	27	2		1		2	2	23	9	1	2	2	8		5	6	5	4	4	3	4	3	5	5	5	5	4	4	4	3	3	5	4	3	4	4
1	1	1	1	3	2	1	2	1	1	2	4	4	4	31	1		1		2	4	6	10	1	2	1			2	5	3	3	5	2	6	6	6	6	6	6	6	3	6	2	5	5	6	2	6	5
1	2	1	1	3	2	1	2	1	1	2	3	4	4	52	1		1		2	3	40	7	1	2	1			6	6	7	2	6	6	4	4	5	3	3	5	2	4	2	4	4	3	4	4	3	4
1	2	1	2	3	1	1	2	1	1	2	3	3	3	70	2		1		2	3	7		1	2	1			5	6	4	1	7	5	3	3	4	4	6	5	3	3	5	3	3	5	6	4	4	6
1	2	1	2	3	2	1	2	1	1	2	4	4	4	66	1		2		2	3	36		1	2	1			6	2	5	6	7	7	4	6	5	5	5	4	2	5	5	4	6	7	7	6	5	7
1	2	1	1	3	2	1	2	1	1	2	4	4	4	55	2		1		2	3	23		1	2	2	5	I may consider getting the vaccine after much testing and good results	5	3	4	3	6	4	5	4	5	6	5	6	6	5	5	4	6	5	4	4	4	6
1	2	1	1	3	2	1	2	1	1	2	4	4	4	41	2		6		2	6	40	18	1	2	1			4	5	4	5	7	5	5	5	4	5	6	4	6	4	5	6	6	6	7	6	5	6
1	2	1	1	3	1	1	2	1	1	2	4	4	4	37	2		1		2	3	21		1	2	2	3		1	7	5	1	7	5	7	7	7	7	7	7	7	5	7	6	4	5	4	4	5	5
1	1	1	1	3	2	1	2	1	1	2	3	4	2	23	1		1		2	3	18	9	1	2	1			4	6	4	3	5	5	6	6	3	6	6	6	6	6	6	6	5	4	7	6	5	5
1	1	1	1	3	2	1	2	1	1	2	3	3	4	39	1		1		2	2	10	9	1	2	1			5	5	6	5	5	5	6	6	6	6	6	6	5	6	6	6	3	4	4	4	5	5
1	2	1	1	3	2	1	2	1	1	2	3	4	4	32	2		1		1	5	10	13	1	2	1			7	5	6	7	7	7	2	1	4	6	4	5	4	4	2	4	4	6	6	5	5	4
1	1	1	1	4	2	1	2	1	1	2	4	4	4	18	2		1		2	3	46		1	2	1			4	6	3	2	7	5	5	4	5	4	5	5	3	4	3	4	3	5	4	4	1	5
1	2	1	1	3	2	1	2	1	1	2	4	4	4	30	2		1		2	5	10	4	1	2	1			6	7	4	5	7	5	5	4	6	6	5	7	7	6	7	6	6	6	7	2	5	6
2	1	1	1	3	1	1	1	2	1	2	3	4	4	26	2		2		2	2	32	15	1	2	1			4	1	2	2	6	6	2	2	2	3	7	5	2	3	1	4	4	6	3	6	6	4
1	2	1	1	3	2	1	2	1	1	2	3	4	3	29	2		1		2	3	32	18	1	2	2	4		6	6	6	4	7	7	5	4	4	6	6	6	4	4	5	4	4	4	5	5	5	5
2	2	1	1	3	2	1	2	1	2	1	2	4	1	25	1		6		2	2	2		1	2	1			2	6	3	5	7	1	5	1	2	3	1	2	5	1	4	3	7	4	7	4	3	5
1	1	1	1	3	2	1	2	1	1	2	4	4	4	65	2		1		2	2	23		1	2	1			3	5	5	4	5	5	1	1	4	3	2	3	4	2	5	2	2	3	3	2	3	4
1	2	1	1	3	2	1	2	1	1	2	4	3	4	36	2		1		2	3	35		1	2	1			5	4	5	4	6	5	5	5	4	5	5	5	5	4	5	5	5	3	4	3	4	4
4	2	2	2	2	1	2	2	1	1	1	4	2	1	21	2		2		2	2	40		1	2	1			1	4	4	5	4	5	6	5	5	1	2	1	4	7	5	5	4	1	7	7	2	5
1	2	1	2	3	2	1	2	1	1	2	4	4	4	60	2		1		2	5	4	20	1	2	2	4		2	2	6	5	7	4
2	2	1	2	3	2	1	2	1	1	2	4	3	3	22	1		2		2	2	2	7	1	2	2	1		4	4	6	4	4	4	4	5	6	6	6	6	6	6	5	4	4	3	4	3	4	2
1	2	1	1	3	2	1	2	1	1	2	3	3	4	34	2		1		2	6	10	18	1	2	2	4		5	5	5	6	5	5	3	5	3	5	6	6	5	5	5	5	6	5	6	5	5	5
1	2	1	1	3	2	1	2	1	1	1	3	3	4	62	2		2		2	3	40	18	1	2	2	4		4	4	4	3	5	6	2	4	4	5	4	5	4	4	5	4	4	3	6	2	4	4
1	2	1	1	3	2	1	2	1	1	2	4	4	2	20	2		1		2	3	23	14	1	2	2	4		4	5	4	6	5	5	7	6	3	6	7	6	7	7	5	7	3	5	3	5	4	5
2	2	1	1	3	2	1	2	1	1	1	3	4	3	21	2		2		2	5	21	10	1	2	1			1	5	7	3	6	6	3	6	6	4	6	1	3	4	3	5	2	4	6	2	3	5
1	2	1	1	2	2	1	2	1	1	2	4	3	4	38	2		1		2	5	46	18	1	2	1			5	7	5	5	7	5	5	5	5	5	7	6	5	3	5	5	1	5	6	6	7	5
2	1	1	1	3	2	1	2	1	1	2	3	4	3	22	2		1		2	2	29		1	2	2	3		6	5	6	6	6	7	5	7	5	7	6	6	7	6	7	4	4	4	4	3	2	5
1	2	1	1	3	2	2	1	2	1	1	1	3	1	24	2		1		2	1	30		1	2	2	3		1	6	1	7	3	1	7	5	6	7	7	6	7	7	7	7	5	3	5	5	2	3
1	2	1	1	3	2	1	2	1	1	2	4	4	4	28	2		2		2	4	21	18	1	2	1			7	1	1	1	7	7	7	7	6	7	6	7	7	6	7	7	5	4	6	3	1	4
1	2	1	1	4	2	1	2	1	1	2	3	4	3	18	2		1		2	3	46		1	2	1			5	6	7	6	7	7	2	6	5	6	6	7	6	7	6	6	4	6	6	3	7	6
1	2	1	1	3	1	1	2	1	1	2	4	4	4	20	2		6		2	3	26	13	1	2	1			7	4	6	1	7	7	5	2	5	7	5	6	7	7	6	7	2	4	6	4	6	4
1	1	1	1	3	2	1	2	1	1	2	4	4	4	45	2		1		2	3	39	13	1	2	1			6	7	7	7	7	7	4	4	3	3	2	6	3	5	3	3	3	7	7	6	7	7
1	2	1	2	3	2	1	2	1	1	2	4	3	3	21	2		6		2	3	26	16	1	2	2	7		3	4	5	5	6	5	5	5	5	6	6	6	5	6	6	7	6	5	4	5	5	5
1	2	1	1	3	2	1	2	1	1	2	4	4	4	18	2		1		2	2	42		1	2	2	1		2	5	5	6	4	4
1	2	1	1	4	2	1	2	1	1	2	2	3	2	18	2		1		2	2	44		1	2	2	7		5	2	5	5	2	2	3	3	4	3	4	5	2	4	6	3	5	5	4	3	2	5
1	2	1	1	3	2	1	2	1	1	2	3	4	4	60	2		1		2	3	23		1	2	1			3	5	3	2	6	3	7	5	6	7	7	6	7	6	6	6	5	3	3	3	3	5
4	1	1	1	1	1	1	1	1	1	1	1	2	4	35	1		1		1	2	44	18	1	2	1			6	6	3	2	3	6
1	1	1	1	4	2	1	2	1	1	2	3	4	4	57	2		2		2	3	23	9	1	2	2	4		1	1	3	2	7	5	5	4	6	6	5	7	5	7	7	4	6	4	5	6	6	4
3	2	1	1	3	2	1	2	1	1	2	4	3	4	24	2		1		2	2	43		1	2	2	4		6	4	4	4	6	3	6	5	5	5	6	6	6	3	5	4	6	6	5	3	5	6
1	2	1	1	3	2	1	2	1	1	1	3	4	4	62	2		1		2	5	38		1	2	1			7	7	7	5	7	7	4	3	3	6	6	5	4	2	4	1	6	5	6	6	5	6
2	2	1	1	3	2	1	2	1	1	1	3	3	4	20	2		1		2	2	42	18	1	2	1			4	6	6	3	7	4	6	5	6	7	7	7	4	4	3	2	4	3	5	3	7	4
1	2	1	1	3	2	1	2	1	1	2	3	3	4	19	2		1		2	3	10		1	2	1			5	7	5	5	7	7	5	3	6	6	6	6	6	6	6	5	2	7	5	6	7	5
1	1	1	1	3	2	1	2	1	1	2	4	4	4	57	2		1		2	4	12		1	2	1			7	3	5	2	7	7	7	5	6	5	6	6	1	3	2	2	6	6	7	2	5	6
2	2	1	1	3	2	1	2	1	1	2	4	4	4	40	2		2		2	4	21	18	1	2	2	3		4	4	4	3	6	5	5	4	4	4	5	6	6	5	6	6	3	4	5	4	5	5
1	1	1	1	3	2	1	1	1	1	2	3	3	4	18	2		6		1	2	7		1	2	1			4	5	5	5	6	6	5	3	2	3	5	5	5	5	4	4	5	5	3	5	5	5
1	2	1	1	1	2	1	2	1	1	2	3	2	3	48	1		1		2	5	23	2	1	2	1			4	5	5	4	4	3	5	5	4	5	5	5	5	5	5	5	5	4	5	4	3	5
1	2	1	1	2	2	1	2	1	1	2	3	3	4	36	1		1		2	4	26	4	1	2	1			6	4	4	6	7	7	6	6	6	6	7	6	6	6	3	6	7	7	6	7	7	7
1	2	1	1	3	2	1	2	1	1	2	3	2	4	45	1		1		2	5	10	15	1	2	1			3	5	5	5	5	2	5	5	4	4	5	5	4	3	4	3	5	5	5	5	5	5
1	2	2	1	1	2	1	1	1	1	2	4	4	4	45	2		2		2	3	40		1	2	1			7	5	4	3	7	7	1	3	3	1	5	1	5	3	1	1	5	5	4	4	4	5
1	2	1	1	3	2	1	2	1	1	2	3	4	4	65	1		1		2	4	38	18	1	2	1			2	3	3	2	5	3	5	3	5	5	5	5	3	4	3	3	5	4	4	3	5	5
1	2	1	1	3	2	1	2	1	1	2	2	2	3	24	2		1		2	5	10	9	1	2	2	7		3	5	5	3	2	2	7	6	5	6	7	6	4	7	3	4	6	6	5	3	4	5
1	2	1	1	3	2	1	2	1	1	1	4	3	4	32	2		1		2	4	14	18	1	2	1			4	4	4	4	6	5	5	5	4	4	5	4	5	5	5	4	5	6	7	5	5	5
1	2	1	1	3	1	1	2	1	1	1	3	3	3	51	1		2		2	2	45	13	1	2	2	7		5	5	3	4	5	6	6	5	3	6	7	4	3	4	7	6	5	3	4	1	1	3
1	2	1	1	3	2	1	2	1	1	2	3	3	4	52	2		1		2	2	2		1	2	1			3	4	4	3	5	4	4	3	6	4	4	5	4	3	5	4	5	3	6	3	4	3
1	2	1	1	3	2	1	2	1	1	2	4	4	4	19	2		7	Black and white	2	2	42		1	2	1			5	7	6	5	5	6	2	2	3	3	5	5	3	4	3	6	4	4	6	3	5	5
1	2	1	1	3	2	1	2	1	1	2	2	3	4	18	2		1		2	2	40		1	2	1			5	5	5	7	7	5	6	6	3	5	6	6	2	6	5	5	5	6	7	4	6	7
1	2	1	1	3	2	1	2	1	1	2	3	3	3	56	1		1		2	6	46	10	1	2	1			6	6	6	3	7	6	5	5	5	5	5	5	5	6	5	5	4	4	6	6	6	6
1	2	1	1	3	2	1	2	1	1	2	4	3	4	37	1		1		2	4	46		1	2	1			7	7	7	5	6	7	4	4	4	4	5	4	7	5	7	5	6	7	6	4	6	3
1	2	1	1	3	2	1	2	1	1	2	1	2	4	32	2		1		2	3	39		1	2	2	7		2	2	2	6	2	2	4	4	4	6	6	6	4	4	4	5	6	3	6	2	4	4
1	1	1	1	1	2	1	1	1	1	2	2	3	2	62	1		1		2	3	11	5	1	2	2	1		3	5	3	4	3	3	5	5	4	5	5	5	5	5	5	4	4	5	4	4	5	5
1	1	1	1	2	2	1	1	1	1	2	3	4	4	56	2		1		2	3	37		1	2	2	4		5	5	5	4	6	5	3	3	5	6	3	5	5	4	5	4	4	5	6	4	4	4
1	2	1	1	3	2	1	2	1	1	2	4	3	4	64	2		1		2	3	2		1	2	2	4		6	6	5	6	7	6	6	6	7	7	7	7	6	7	7	7	6	7	5	7	7	7
1	2	1	1	1	1	1	2	1	1	2	3	3	4	71	2		1		2	5	42		1	2	2	4		5	5	5	3	7	5	7	5	5	7	1	6	5	5	7	4	2	4	6	5	5	4
2	1	1	1	3	2	1	1	1	1	1	3	4	4	34	1		1		2	6	33	4	1	2	1			5	6	4	1	6	7	6	2	6	5	6	6	5	7	7	3	2	4	6	2	6	6
1	2	1	1	1	2	1	2	1	1	2	4	3	4	22	2		1		2	3	8	12	1	2	1			2	7	3	4	5	3	3	2	7	5	6	7	1	1	1	1	6	6	7	7	6	6
1	2	1	1	3	2	1	2	1	1	2	4	4	4	22	2		2		2	5	21	10	1	2	2	5	I need to see how it reacts to people before I allow myself to be injected with an unknown substance	2	6	2	2	7	2	6	6	6	5	6	5	6	3	6	4	3	3	4	2	5	5
2	2	1	1	3	2	1	2	1	1	2	3	3	4	23	2		2		2	2	40	18	1	2	2	7		5	4	6	2	6	5	6	6	2	5	6	5	6	4	6	4	2	6	6	1	5	4
2	1	1	1	2	2	1	1	2	1	2	4	4	4	30	2		2		2	3	21	16	1	2	1			6	6	5	5	3	5	5	4	6	5	5	4	3	5	6	7	7	5	6	2	3	2
1	2	1	1	3	2	1	2	1	1	2	3	3	4	26	2		1		2	6	10	10	1	2	2	4		5	7	6	6	6	6	4	6	6	7	5	7	4	6	5	3	5	5	6	5	5	6
1	2	1	1	2	2	1	2	1	1	2	3	4	4	34	2		1		2	6	22	10	1	2	2	4		5	7	7	7	7	6	7	6	6	7	6	7	5	6	6	3	6	5	7	3	6	6
1	2	1	1	3	2	1	2	1	1	2	3	4	4	29	2		1		2	5	42	9	1	2	1			5	6	5	5	7	7	5	5	5	6	6	5	5	7	7	7	6	6	7	5	6	6
1	2	1	1	3	2	1	2	1	1	2	3	2	3	27	1		1		2	3	43	13	1	2	2	2		4	6	3	3	4	5	2	6	5	3	4	4	5	5	3	5
1	2	1	1	3	2	1	2	1	1	2	4	3	4	19	2		1		2	3	10		1	2	1			5	6	5	5	6	5	5	5	4	5	5	5	5	5	5	5	6	7	6	6	6	6
2	2	1	2	3	1	1	2	1	1	2	4	3	4	43	1		1		2	4	42		1	2	1			5	6	7	6	7	5	7	7	7	7	7	7	7	7	7	6	7	7	6	7	7	7
1	2	1	1	3	2	1	2	1	1	2	4	4	4	44	2		1		2	4	26	12	1	2	2	4		5	4	6	4	6	4	4	4	6	6	4	5	4	4	6	4	5	6	6	6	6	6
1	2	1	1	1	2	1	2	1	1	2	3	4	4	34	2		1		2	6	10	18	1	2	1			3	6	7	6	7	5	6	5	5	6	6	7	6	6	5	5	6	6	7	6	7	7
1	2	1	1	3	2	1	2	1	1	2	3	4	4	19	2		1		2	3	32		1	2	1			5	5	7	7	6	5	5	6	4	1	7	4	3	3	1	6	6	5	7	6	6	7
1	2	1	2	3	2	1	2	1	1	2	4	3	4	69	2		1		2	3	32	7	1	2	1			5	4	4	2	5	3	5	4	6	7	6	7	7	6	6	4	4	6	6	5	6	4
1	2	1	1	3	2	1	2	1	1	2	4	3	4	73	2		1		2	5	26		1	2	1			7	6	7	6	7	7	7	6	5	6	5	6	5	6	7	6	6	6	7	7	6	6
1	2	1	1	3	2	1	2	1	1	2	4	4	4	69	1		1		2	3	21		1	2	1			5	5	5	4	7	6	6	5	6	6	6	6	5	6	6	4	4	4	5	4	5	5
1	2	1	1	3	2	1	2	1	1	2	3	3	2	40	2		3		2	5	4	17	1	2	1			6	6	5	6	6	6	5	6	6	5	6	6	7	7	6	7	7	7	7	6	6	6
2	2	1	1	3	2	1	2	1	1	1	4	3	3	22	1		1		2	2	4	15	1	2	2	8		6	6	6	6	6	3	2	2	6	3	6	3	2	2	2	2	6	3	2	6	6	6
1	2	1	1	3	2	1	2	1	1	2	3	3	4	27	2		1		2	6	7	12	1	2	2	4		2	5	1	1	7	1	5	5	3	6	6	6	3	6	3	6	3	6	6	6	6	6
1	2	1	1	3	2	1	2	1	1	2	4	3	4	84	1		1		2	3	10		1	2	1			4	5	6	5	7	5	6	5	5	5	7	3	5	4	4	4	4	4	6	4	5	4
1	2	1	1	3	2	1	2	1	1	2	4	4	4	75	2		1		2	3	46		1	2	1			5	5	5	3	5	5	6	5	5	5	5	5	3	2	2	3	5	5	5	3	5	5
1	2	1	1	2	1	1	1	1	1	2	4	3	4	25	1		6		2	3	32	18	1	2	1			2	7	3	5	2	2	7	7	4	6	7	6	2	6	6	6	4	7	7	3	7	7
1	2	1	1	3	2	1	2	1	1	2	3	3	3	24	2		3		2	5	40	4	1	2	1			4	4	4	3	5	5	6	6	3	6	6	6	5	6	5	5	6	6	6	6	3	6
1	2	1	1	3	2	1	2	1	1	2	4	4	4	38	2		1		1	5	33	12	1	2	1			1	3	2	2	3	1	7	7	6	7	6	6	7	7	7	7	7	6	6	6	6	6
1	2	1	1	2	2	1	2	1	1	1	3	3	4	37	2		1		2	4	29	15	1	2	1			6	6	6	2	6	6	5	2	6	6	6	6	6	2	4	2	3	2	3	2	3	6
1	2	1	1	4	2	1	2	1	1	2	4	3	3	49	2		1		2	2	26	16	1	2	2	8		2	5	2	2	2	3	4	5	5	5	6	6	2	7	5	3	5	6	6	6	5	6
1	2	1	1	3	2	1	1	1	1	1	4	3	3	53	2		1		2	4	26	12	1	2	1			4	4	4	4	4	5	4	3	5	5	4	5	4	4	5	3	2	4	4	3	5	4
1	2	1	1	2	2	1	1	1	1	2	4	4	4	62	2		1		2	2	23		1	2	1			6	4	4	2	6	4	4	1	1	1	6	4	4	6	1	2	4	6	4	4	6	4
1	2	1	1	2	2	1	2	1	1	2	4	3	4	59	2		1		2	3	16	18	1	2	2	8		2	6	6	6	3	3	1	6	6	2	5	6	6	6	7	6	5	5	6	6	2	6
1	2	1	2	3	2	1	2	1	1	2	4	4	4	22	2		2		2	3	2	13	1	2	1			2	2	5	5	7	3	5	5	3	5	6	6	7	6	7	6	5	6	6	5	3	5
1	2	1	1	3	2	1	2	1	1	2	4	4	1	54	2		1		2	3	26		1	2	2	7		2	4	4	3	4	2	7	3	7	7	7	7	4	7	7	3	3	4	3	2	3	4
1	2	1	2	3	2	1	2	1	1	2	3	3	4	56	2		1		2	4	24	12	1	2	2	1		4	7	4	7	7	4	5	4	7	5	5	7	6	5	5	4	5	7	4	2	5	6
1	2	1	1	3	2	1	2	1	1	2	4	3	4	42	2		6		2	5	40	17	1	2	1			5	4	5	4	7	4	3	6	4	5	6	5	5	6	5	6	6	6	6	3	6	6
2	1	2	1	3	2	1	2	1	1	2	2	4	4	20	2		1		2	2	11		1	2	2	8		1	1	1	1	7	1
1	2	1	1	3	2	1	2	1	1	2	4	3	4	74	1		1		2	2	26		1	2	2	3		1	3	2	2	7	2	7	7	7	7	7	7	7	7	7	7	6	6	3	6	6	5
1	2	1	1	3	2	1	2	1	1	2	4	3	4	24	2		1		2	5	26	2	1	2	1			6	6	5	6	7	6	6	5	3	6	6	4	5	7	6	5	6	6	6	6	6	6
1	2	1	1	3	2	1	2	1	1	2	4	3	4	47	1		1		2	3	26		1	2	2	4		5	5	3	3	6	3	5	2	6	6	6	6	3	6	2	1	5	5	6	4	5	5
1	1	1	1	3	2	1	2	1	1	2	3	4	4	35	1		1		2	3	26	6	1	2	1			5	5	6	4	7	6	5	6	5	6	7	6	6	3	4	6	3	2	6	3	3	5
1	2	1	1	3	2	1	1	1	1	2	2	3	2	29	2		1		2	3	26	18	1	2	2	7		1	5	3	1	3	1	7	5	5	6	7	7	7	7	7	7	3	6	5	3	5	6
1	2	1	1	3	2	1	2	1	1	2	4	4	4	73	2		1		2	3	23		1	2	2	4		3	3	2	5	5	2	6	6	5	6	5	6	5	6	6	6	3	3	4	3	4	3
1	1	1	1	3	1	1	1	1	1	2	4	4	4	46	2		2		2	4	8		1	2	1			1	1	4	4	7	5	5	6	6	6	5	4	6	6	6	6	4	4	6	6	4	5
2	2	1	1	3	2	1	2	1	1	2	3	2	2	21	2		1		2	1	32	18	1	2	2	7		2	5	1	1	3	4	5	2	2	5	6	6	5	3	5	1	2	2	3	2	3	4
3	1	1	1	3	2	1	1	1	1	1	3	3	3	26	2		1		2	2	21		1	2	2	3		5	4	4	4	5	5	6	3	5	6	5	5	6	4	5	3	6	2	3	2	4	5
1	2	1	1	3	2	1	2	1	1	2	4	4	4	84	2		1		2	4	23		1	2	2	4		6	5	4	3	6	5	5	4	5	6	5	5	6	6	6	3	3	7	3	2	5	7
1	1	1	1	3	2	1	2	1	1	2	4	4	4	33	2		2		2	2	7	12	1	2	1			6	7	5	6	7	7	6	1	6	5	7	7	7	7	5	2	2	2	4	1	4	6
1	2	1	1	3	2	1	2	1	1	2	3	3	4	32	2		1		2	6	46	10	1	2	2	4		3	6	3	5	5	5	5	5	3	5	5	5	5	5	5	5	5	5	5	5	3	5
1	1	1	1	3	2	1	1	1	1	2	3	4	4	18	2		1		2	2	23		1	2	2	4		3	4	5	3	6	2	7	1	7	7	7	7	7	7	7	3	7	7	7	5	7	7
1	2	1	1	3	2	1	2	1	1	2	3	2	2	40	2		1		2	5	23		1	2	2	7		2	5	5	6	5	3	3	3	5	5	2	5	5	3	5	3	5	3	5	3	3	3
1	2	1	1	3	1	1	2	2	1	2	3	4	1	64	2		1		2	5	18	18	1	2	2	3		1	5	4	2	3	1	6	3	3	6	7	6	4	7	3	3	1	1	6	2	1	3
1	2	1	1	3	2	1	2	1	1	2	3	4	4	22	2		2		2	2	46	13	1	2	2	7		2	4	6	2	7	5	6	4	6	7	6	6	6	6	6	6	1	3	4	1	3	2
2	1	1	1	2	2	1	2	1	1	2	3	4	4	56	2		2		2	2	32	18	1	2	2	3		4	4	4	3	7	3	5	4	4	5	5	5	5	5	3	4	2	3	4	4	4	4
1	2	1	1	3	2	1	2	1	1	2	4	4	4	75	2		1		2	5	10		1	2	1			7	6	6	1	7	7	3	5	5	5	4	5	4	5	5	5	6	6	6	6	6	6
1	2	1	1	3	2	1	2	1	1	2	4	4	4	54	2		1		2	5	36	12	1	2	1			3	2	4	4	5	3	5	6	6	7	6	6	6	7	7	7	7	6	7	6	6	7
1	2	2	1	3	1	2	1	2	2	1	1	3	1	43	2		1		2	4	46		1	2	2	3		1	4	7	7	1	1	5	4	4	7	4	5	5	7	7	4	4	1	3	3	3	1
1	2	1	1	3	2	1	2	1	1	1	3	3	3	19	1		1		2	4	23	4	1	2	1			1	5	2	1	2	1
1	2	1	1	4	1	1	2	2	1	2	2	2	2	50	2		1		2	2	23		1	2	2	8		3	5	4	6	1	2	6	6	6	6	6	7	7	7	7	7	4	3	3	4	4	4
1	2	1	1	4	2	1	2	1	1	2	3	4	3	25	2		1		2	6	32	10	1	2	2	4		6	7	6	7	7	6	6	6	6	6	6	6	6	7	7	2	1	1	1	2	1	2
1	2	1	1	3	2	1	2	1	1	2	2	4	2	26	2		1		2	5	23	10	1	2	2	4		4	4	6	3	5	3	7	3	6	7	6	6	5	6	4	3	2	3	4	4	3	6
1	2	1	1	3	2	1	2	1	1	2	3	3	3	39	2		1		2	5	26	13	1	2	2	5	Fda approval does not guarantee safety. I will not take an unproven vaccine. There is no way that adequate testing has been done for a vaccine to be released already.	1	5	3	2	5	1	6	6	6	6	6	6	6	7	6	4	3	4	6	2	2	5
1	2	1	1	3	2	1	2	1	1	2	3	3	3	35	2		2		2	6	32		1	2	1			5	6	6	6	6	4	3	5	5	6	4	5	4	5	5	2	4	5	5	6	5	5
1	2	1	1	3	2	1	2	1	1	2	3	3	4	18	2		1		1	3	10	10	1	2	1			5	6	3	5	5	5	6	3	6	6	6	6	6	6	6	6	7	6	7	6	7	6
1	1	1	2	3	2	1	2	1	1	2	3	4	3	53	2		1		2	4	2	12	1	2	1			5	5	4	3	6	5	5	5	5	5	5	5	5	5	5	2	4	6	6	6	5	6
1	1	1	1	3	2	1	1	1	1	2	4	4	4	20	1		2		2	3	46		1	2	2	1		7	7	1	7	7	7	7	4	7	7	7	7	1	7	4	7	1	7	1	1	7	1
1	1	1	1	3	2	1	2	1	1	2	3	4	1	33	2		1		2	3	23	12	1	2	2	4		2	4	2	2	2	2	5	4	6	6	5	6	5	6	6	4	4	3	4	3	4	3
1	2	1	1	2	2	1	2	1	1	2	4	3	4	60	1		1		2	5	10	12	1	2	1			4	5	5	5	5	5	5	6	6	5	5	6	4	6	5	2	5	5	6	4	5	6
1	2	1	1	3	1	1	2	1	1	1	3	3	3	64	1		1		2	6	32	12	1	2	1			3	5	3	2	5	3	6	6	6	6	6	6	6	1	6	6	6	2	4	6	3	3
1	2	1	1	3	2	1	2	1	1	2	3	4	3	26	2		1		2	5	39	4	1	2	1			7	6	4	4	7	6	6	5	1	5	5	5	6	3	7	5	7	7	7	7	7	7
1	2	1	1	2	2	1	2	1	1	2	4	4	4	75	2		1		2	5	10		1	2	1			7	5	6	1	7	7	5	5	6	6	4	6	5	5	5	5	6	6	7	5	5	6
1	2	1	1	3	2	1	2	1	1	2	4	4	4	62	1		1		2	3	4	9	1	2	1			6	6	4	2	7	7	4	2	4	4	6	6	5	5	2	4	5	4	5	6	4	5
1	2	1	1	2	2	1	2	1	1	2	4	3	4	73	1		1		2	6	10		1	2	1			1	6	1	4	6	1	7	7	7	7	7	7	7	7	7	7	7	3	3	6	5	6
1	1	1	1	3	2	1	2	1	1	2	3	3	4	43	2		1		2	4	40	8	1	2	1			4	5	4	3	5	4	5	5	5	6	5	6	6	6	7	4	5	5	5	4	5	5
1	2	1	1	3	2	1	2	1	1	2	4	4	4	47	2		1		2	5	23	9	1	2	1			3	2	5	5	6	5	3	3	4	5	5	5	2	3	2	2	4	4	5	4	4	5
2	2	1	1	3	2	1	1	1	1	2	4	4	4	18	2		2		2	2	22		1	2	2	8		4	5	3	3	6	4	4	3	3	6	7	7	2	5	5	4	4	2	4	1	4	3
1	2	1	1	3	2	1	2	1	1	2	3	2	3	18	2		1		2	3	46		1	2	1			3	5	3	4	5	3	3	3	3	4	4	5	4	5	4	2	5	3	5	5	4	5
1	2	1	1	3	2	1	2	1	1	2	4	4	4	63	1		1		2	3	18	9	1	2	2	4		6	6	3	6	7	6	6	4	3	6	5	6	6	6	4	2	6	3	6	3	5	5
1	2	1	1	3	2	1	2	1	1	2	3	3	4	57	1		6		2	4	8	13	1	2	1			2	6	4	2	6	2	6	6	5	7	6	6	5	6	6	6	6	6	3	6	6	6
1	2	1	1	4	2	1	1	2	1	1	2	2	1	67	1		1		2	4	8	2	1	2	1			2	2	5	5	2	2	6	7	6	6	6	6	6	7	6	7	3	3	6	4	3	3
2	1	1	1	3	1	1	1	1	1	1	3	3	4	49	2		1		2	2	37		1	2	1			1	6	6	7	7	7	3	7	3	7	5	6	5	7	7	5	6	4	6	3	7	6
1	2	1	1	3	2	1	2	1	1	2	3	3	3	54	2		1		2	3	30	12	1	2	1			6	6	5	6	7	7	5	7	6	6	6	5	5	6	6	7	2	4	5	2	3	5
1	2	1	1	4	2	1	2	1	1	2	3	4	4	52	2		1		2	5	32		1	2	2	5	vaccine will be rushed and have side effects	7	5	6	6	7	7	5	5	6	5	3	5	5	5	5	5	4	4	4	5	4	4
1	2	1	1	3	2	1	2	1	1	2	4	4	4	28	2		1		2	6	10	13	1	2	1			5	7	7	5	7	6	4	4	2	4	4	3	5	5	6	7	7	6	7	6	5	7
1	2	1	1	1	2	1	2	1	1	2	3	4	4	36	2		1		2	5	10	2	1	2	1			4	5	4	4	7	7	4	5	5	6	5	6	5	5	5	4	6	6	6	5	5	6
2	2	1	1	3	2	1	2	1	1	2	3	4	2	20	2		2		2	5	21	12	1	2	2	3		2	5	1	3	7	7	7	1	7	7	4	7	7	7	7	1	3	4	5	2	3	1
2	1	1	1	3	2	1	2	1	1	1	3	4	3	27	2		1		2	5	7	12	1	2	1			5	4	4	3	6	5	5	6	4	6	6	6	5	5	4	4	5	4	5	4	6	7
1	1	1	1	3	2	1	2	1	1	2	3	3	4	19	1		1		2	3	10		1	2	2	1		2	5	7	5	2	3	5	6	5	5	6	5	5	6	5	7	2	3	5	4	3	6
1	2	1	1	3	2	1	2	1	1	2	4	4	4	27	2		2		2	3	18		1	2	1			6	6	6	4	7	6	4	3	5	6	6	6	6	6	6	6	6	7	6	4	6	6
1	1	1	1	2	2	1	1	2	1	2	3	3	3	47	1		1		2	2	26	16	1	2	1			4	5	3	4	4	5	4	3	6	6	6	4	3	2	5	2	2	2	2	4	6	2
1	2	1	2	3	2	1	2	1	1	2	3	4	4	19	2		1		2	2	10	16	1	2	1			3	5	5	4	7	5	3	6	5	6	5	6	4	5	6	4	6	7	7	6	6	7
1	2	1	1	3	2	1	2	1	1	2	3	4	4	33	2		6		1	3	10	18	1	2	1			3	5	1	7	6	2	7	7	6	7	7	7	7	7	7	6	7	7	6	7	7	7
1	2	1	2	2	2	1	1	1	1	2	4	2	4	77	1		1		2	5	46		1	2	1			6	3	3	2	7	6	4	5	5	6	5	6	4	6	4	3	6	5	5	3	4	4
2	2	1	1	3	2	1	2	1	1	2	3	4	2	21	2		1		2	2	2	16	1	2	2	8		4	5	4	3	4	4	4	3	4	4	5	4	4	4	5	3	4	3	4	2	1	3
1	2	1	1	3	2	2	2	1	1	2	4	4	2	35	1		2		2	3	10	7	1	2	1			5	5	5	6	6	6	2	3	3	7	3	5	7	6	6	7	5	6	2	6	6	7
1	2	1	1	4	2	1	2	1	1	2	3	4	4	33	2		1		2	5	10	4	1	2	1			6	6	4	2	7	7	5	4	5	5	5	5	5	4	4	5	5	6	6	6	5	5
1	2	1	1	3	2	1	2	1	1	1	4	4	4	69	2		1		2	1	39		1	2	1			6	6	4	4	6	5	4	4	4	6	5	6	4	4	4	4	4	1	3	2	5	5
1	1	1	1	3	2	1	2	1	1	2	3	3	4	46	2		3		2	3	18	12	1	2	2	4		2	2	2	2	5	2	6	6	5	6	7	6	6	6	6	6	4	3	4	3	3	4
1	2	1	1	3	2	1	1	1	1	2	3	3	3	43	1		1		2	5	10	13	1	2	1			3	4	5	1	5	4	6	5	5	6	5	6	6	3	3	4	3	4	4	4	3	4
1	1	1	1	3	1	1	1	1	1	2	3	4	3	25	2		2		1	3	42		1	2	2	4		4	6	4	6	5	4	7	7	7	7	7	7	7	7	7	7	2	4	4	3	6	4
2	2	1	2	3	2	1	1	1	1	2	4	3	4	25	2		2		2	5	5	18	1	2	2	8		4	3	4	6	6	6	4	4	4	3	4	2	4	4	4	5	4	4	3	4	4	4
2	1	1	1	2	2	1	1	1	1	1	4	3	4	77	2		1		2	4	26		1	2	2	4		6	5	4	3	6	5	3	3	4	3	4	4	3	3	3	4	3	4	4	2	3	2
1	2	1	1	3	2	1	2	1	1	2	4	4	4	58	1		1		2	2	26	7	1	2	1			3	5	6	3	7	3	7	3	7	7	7	7	7	7	7	2	7	6	7	7	7	7
1	2	1	1	4	2	1	2	1	1	2	4	3	4	42	2		2		2	5	24	9	1	2	1			5	5	5	4	7	4	6	3	6	7	6	7	5	7	5	7	6	6	7	7	7	7
1	2	1	1	3	2	2	2	1	1	2	4	4	4	57	2		2		2	3	23	9	1	2	2	4		1	4	4	4	7	4	4	3	4	5	5	5	5	7	3	4	6	7	7	4	7	4
1	2	1	1	3	2	1	2	1	1	2	3	3	3	34	2		1		2	4	26		1	2	2	7		5	6	7	7	6	5	7	3	3	6	7	6	6	6	6	6	6	4	5	5	5	4
1	2	1	1	3	2	1	2	1	1	1	4	4	4	66	2		1		2	5	32	19	1	2	1			7	7	7	2	7	7	4	4	4	5	5	5	4	6	4	4	5	5	4	3	3	4
1	2	1	1	3	2	1	2	1	1	2	4	4	4	59	2		1		2	4	13		1	2	1			6	5	5	2	6	6	4	2	6	6	5	6	4	4	2	2	4	3	4	2	3	5
1	2	1	1	3	2	1	2	1	1	2	4	3	4	59	2		2		2	5	34	18	1	2	1			7	7	7	7	7	7	4	6	6	7	7	7	6	6	4	5	7	5	6	6	6	7
1	1	1	1	3	2	1	2	1	1	1	3	4	3	32	2		1		2	3	21	12	1	2	2	8		3	4	5	4	5	3	3	3	3	5	5	4	3	4	3	2	4	4	5	3	3	5
1	2	1	1	3	2	1	2	1	1	1	3	3	3	59	2		1		2	3	42		1	2	1			4	4	4	2	5	4	4	3	4	5	3	5	5	5	6	4	4	4	4	3	4	4
1	2	1	1	3	2	1	2	1	1	2	4	3	4	70	2		1		2	6	26		1	2	1			5	5	5	2	7	5	5	5	4	4	4	4	5	3	6	5	6	5	6	6	4	6
1	2	1	1	2	2	1	2	1	1	2	4	4	4	47	2		1		2	2	41		1	2	1			6	6	7	6	6	6	2	2	5	5	4	6	5	6	6	2	6	6	7	5	7	6
1	2	1	2	3	2	1	2	1	1	2	2	3	3	19	2		1		2	2	10	18	2	2	2	4		2	4	3	5	4	2	5	5	3	5	5	4	4	6	6	6	4	6	4	4	3	7
1	2	1	1	3	1	1	2	1	1	2	4	4	4	77	1		1		2	6	4		2	2	1			4	5	5	5	6	3	5	5	5	5	5	5	5	6	6	3	6	7	7	6	6	7
1	2	1	1	3	2	1	2	1	1	2	4	4	4	54	2		1		2	2	39		2	2	2	4		4	5	3	2	6	4	4	2	6	5	6	5	5	5	5	6	4	4	4	5	4	6
1	2	1	1	3	2	1	1	1	1	2	3	4	2	19	2		1		2	1	14		2	2	1			4	7	3	5	6	3	5	5	6	7	7	7	6	6	4	5	7	4	4	6	7	4
1	1	1	2	3	2	1	2	1	1	2	4	4	4	40	2		1		2	2	46	13	2	2	1			6	5	7	3	5	7	5	6	5	6	6	5	6	6	7	4	4	3	5	3	3	5
1	2	1	2	3	2	1	2	1	1	2	4	4	4	48	1		1		2	5	22	13	2	2	2	4		5	5	5	4	6	5	6	6	6	6	6	6	6	6	6	6	5	4	5	5	5	5
1	2	1	1	3	2	1	2	1	1	2	4	3	3	45	2		1		2	3	32		2	2	2	4		1	3	5	3	5	2	5	4	3	3	6	4	4	7	4	2	5	6	4	6	6	7
1	1	1	1	4	2	2	2	1	1	2	4	3	4	26	2		2		2	2	21	18	2	2	1
1	2	1	1	3	2	1	2	1	1	2	4	3	4	29	1		1		2	2	26	13	2	2	1			6	6	4	3	6	6	7	6	6	6	7	7	7	7	7	6	7	7	6	5	6	6
1	2	1	1	4	2	1	2	1	1	2	2	3	3	22	2		1		1	5	40	10	2	2	1			3	5	3	3	6	3	7	7	3	5	6	4	6	7	7	7	6	5	7	7	6	3
2	2	1	1	3	2	1	2	1	1	2	4	4	4	41	2		1		2	3	18	19	2	2	1			5	5	5	5	6	5	3	5	6	5	6	6	4	5	6	3	3	5	4	5	5	5
2	1	1	1	4	1	1	1	1	1	1	2	4	2	19	2		6		2	4	32	18	2	2	2	5	Ghki
1	1	1	1	3	2	1	2	1	1	2	4	3	4	22	2		1		2	2	8	7	2	2	2
1	1	2	1	3	2	1	2	2	1	2	3	2	2	33	1		2		2	2	26		2	2	2	8		7	2	4	4	3	7	6	3	4	3	1	2	4	3	5	5	4	1	1	1	5	5
1	2	1	1	3	2	1	2	1	1	1	3	3	3	19	1		1		2	2	42	16	2	2	2	4		3	4	5	2	5	2	6	6	3	4	5	5	4	6	3	4	4	4	4	4	6	2
1	2	1	1	3	2	1	2	1	1	2	4	4	4	64	2		1		2	5	32		2	2	1			5	6	3	1	7	6	7	7	7	7	6	6	7	7	7	6	6	7	7	7	6	7
1	2	1	1	4	2	1	2	1	1	2	4	3	4	66	2		1		2	3	46		2	2	1			5	5	4	4	6	5	4	4	5	6	5	5	5	4	5	2	4	4	3	3	3	4
2	2	1	1	3	2	1	2	1	1	2	4	3	4	34	2		2		2	5	43	20	2	2	2	4		3	6	4	5	7	6	6	1	5	6	6	6	5	6	6	6	5	6	6	6	6	6
1	2	1	1	3	2	1	2	1	1	2	4	3	4	69	2		1		2	3	32		2	2	1			5	5	4	4	6	5	4	3	5	5	5	5	4	5	5	5	4	5	5	5	4	5
1	2	1	1	3	2	1	2	1	1	2	3	3	4	60	2		1		2	5	10		2	2	1			5	6	4	3	7	5	6	5	6	6	5	6	5	6	6	5	7	6	7	6	6	7
1	2	1	1	3	2	1	2	1	1	2	4	4	4	50	2		1		2	3	23	13	2	2	2	7		2	2	4	3	6	5	6	7	6	6	6	6	6	7	7	6	3	6	5	5	2	5
1	2	1	1	3	2	1	2	1	1	2	3	4	3	47	2		1		2	2	28		2	2	2	5	I BELIEVEVACCINES ARE SOMETIMES HARMFUL, ESPECIALLY WHEN RUSHED, AS THIS ONE WILL BE. THERE WILL NOT BE ENOUGH TESTING PRIOR TO THE RELEASE. ALSO, THE VIRUS IS CHANGING OVER TIME, SO A VACCINE WILL LIKELY BE INEFFECTIVE AS THE FLU SHOT OFTEN IS.	5	7	6	6	5	4	5	5	6	5	5	5	4	6	4	2	4	4	5	4	1	6
1	2	1	1	3	2	1	2	1	1	2	4	3	4	74	1		1		2	2	26		2	2	2	3		2	2	2	1	7	2	7	7	7	7	7	7	7	7	7	7	4	4	6	4	4	4
1	2	1	1	1	2	1	2	1	1	2	3	3	3	43	1		5		2	4	23		2	2	2	3		1	2	1	2	2	1	5	5	5	6	6	5	6	6	5	6
4	1	1	1	1	2	1	1	2	1	1	1	1	1	22	2		2		2	2	43	14	2	2	1			1	6	6	4	3	7	5	4	2	4	7	3	6	5	6	7	5	3	3	2	3	1
1	2	1	1	4	2	1	2	2	1	1	4	3	4	51	2		1		2	2	26	16	2	2	2	2		4	5	4	4	4	3	5	2	5	5	6	5	3	4	4	2	4	5	3	3	3	4
1	2	1	2	3	2	1	2	1	1	2	4	3	4	37	1		1		2	5	32	14	2	2	2	4		5	6	7	6	7	7	6	6	6	6	6	7	6	7	6	5	4	7	5	7	4	6
1	2	1	1	3	2	1	2	1	1	2	2	3	3	31	2		1		2	3	21	12	2	2	1			1	2	2	1	6	1	4	3	5	6	5	5	4	5	3	3	6	6	6	4	5	6
1	2	1	1	3	2	1	2	1	1	2	3	3	3	41	1		2		1	3	26		2	2	2	4		1	1	3	4	7	4	7	6	3	7	7	7	4	6	6	7	4	1	5	4	4	3
1	2	1	1	3	2	1	2	1	1	2	3	4	4	60	2		2		2	4	21	10	2	2	1			3	3	3	2	6	4	4	3	5	6	6	5	4	6	3	4	6	6	7	6	5	7
2	2	1	1	3	2	1	1	1	1	2	4	4	4	27	2		2		2	6	40	18	2	2	2	8		1	1	1	4	7	1	4	3	2	7	5	3	4	6	4	2	4	6	4	5	6	7
1	2	1	1	1	2	2	1	2	1	2	3	3	1	37	2		1		2	3	2	18	2	2	2	5	I don't think it'll be affective above 50 percent	1	1	1	1	1	1	4	2	5	6	4	7	6	5	7	2	6	6	6	2	3	5
1	2	1	1	3	2	1	2	1	1	2	4	3	4	73	1		1		2	5	26		2	2	1			6	4	6	4	7	7	5	4	5	5	4	6	6	6	5	4	4	5	5	5	5	5
1	2	1	2	3	2	1	2	1	1	2	3	4	3	25	2		1		2	5	8	14	2	2	1			5	6	4	3	4	5	6	6	4	6	6	6	6	6	6	6	6	4	3	6	3	4
1	1	1	1	4	2	1	2	1	1	1	3	4	4	80	2		1		2	5	7		2	2	1			2	3	4	4	5	3	4	4	6	6	6	7	6	6	6	5	2	2	5	4	3	3
2	1	1	1	3	2	1	2	1	1	2	4	3	3	71	2		1		2	3	26		2	2	2	4		4	5	4	4	5	1	6	3	4	7	5	6	4	7	3	4	4	3	6	3	4	4
1	2	1	1	2	2	1	2	1	1	2	4	4	4	21	1		1		2	3	42		2	2	1			1	5	4	2	2	2	4	4	6	7	4	6	2	6	3	6	6	6	6	7	5	7
1	2	1	1	3	2	1	2	1	1	2	4	4	4	63	2		1		2	3	10		2	2	1			5	6	5	5	7	6	6	5	4	6	6	5	6	6	6	6	7	7	7	6	7	6
1	2	1	1	3	2	1	2	1	1	2	2	3	3	32	2		1		2	2	37	16	2	2	2	7		4	4	4	4	7	3	5	5	5	5	5	5	4	4	5	4	6	6	7	4	3	6
1	1	1	1	3	2	1	1	1	1	2	3	3	4	63	2		2		2	3	18		2	2	2	4		4	4	4	4	4	3	4	4	1	6	5	4	5	4	3	5	4	4	4	4	6	4
1	2	1	1	3	2	1	2	1	1	2	4	3	4	41	2		1		2	2	4	16	2	2	2	4		5	4	5	7	7	7	5	5	4	5	5	5	5	5	5	6	7	5	6	5	5	7
1	2	1	1	4	1	1	1	1	1	2	4	4	4	49	2		1		2	2	46		2	2	1			5	2	4	5	5	5	2	4	5	4	5	6	5	5	6	7	7	6	7	4	6	6
1	2	1	1	1	2	1	2	1	1	2	3	3	4	43	2		2		2	6	40		2	2	2	3		4	5	5	5	5	5	3	2	3	5	5	3	2	3	5	6	5	5	6	6	5	5
1	2	1	1	3	2	1	2	1	1	2	1	4	3	35	2		1		2	2	14		2	2	2	2		5	6	6	4	5	5	2	3	3	6	3	5	5	6	5	6	5	6	5	4	2	5
3	2	1	1	3	2	1	2	1	1	2	3	4	3	42	2		1		2	5	42		2	2	1			5	6	3	5	6	6	2	3	5	7	5	6	4	7	5	6	7	5	5	3	5	5
1	2	1	2	3	2	1	2	1	1	2	4	3	4	56	2		1		2	2	42		2	2	1			4	3	5	5	6	2	4	3	5	5	5	6	4	4	4	4	5	5	4	5	5	5
1	2	1	1	4	2	1	2	1	1	2	4	4	4	71	2		1		2	4	18		2	2	1			1	1	2	1	5	1	3	4	3	6	5	6	6	6	6	7	5	5	6	3	5	5
1	1	1	1	3	2	1	2	1	1	2	4	4	2	57	2		1		2	2	2		2	2	1			3	3	4	3	4	3	4	4	5	6	5	6	4	4	4	4	5	4	5	4	6	5
1	2	1	1	3	2	1	2	1	1	1	3	3	3	31	1		1		2	4	4	18	2	2	1			5	5	5	5	5	5	6	6	6	6	6	6	6	6	6	6	6	6	2	6	6	6
2	1	1	1	4	2	1	2	1	1	2	4	4	4	32	1		2		2	2	21		2	2	2	7
1	2	1	1	3	2	1	2	1	1	1	2	3	4	70	2		1		2	3	29		2	2	2	5	I believe vaccines for viruses are hit or miss, otherwise we would have one for the common cold. viruses are constantly mutating	2	5	6	4	3	5	5	5	6	6	4	6	4	5	5	6	5	4	5	5	5	6
1	2	1	1	2	2	1	2	1	1	2	4	4	4	23	2		3		2	6	36		2	2	1			5	6	6	7	7	6	5	4	2	5	4	5	6	6	6	6	7	7	7	7	6	7
1	1	1	2	2	2	2	2	2	2	2	4	4	4	20	1		2		2	2	1	18	2	2	2	3		5	7	3	1	5	6
2	1	1	1	3	2	1	2	1	1	1	4	4	4	35	2		1		2	2	18		2	2	1			4	4	4	1	7	4	4	1	7	4	6	7	1	1	1	4
1	2	1	1	3	2	1	2	1	1	2	3	4	4	61	2		1		2	6	23	2	2	2	1			4	4	4	3	6	5	4	4	4	5	3	5	4	6	5	5	7	7	7	7	5	6
2	2	1	1	3	2	1	2	1	1	2	4	4	4	21	1		3		2	4	46	14	2	2	1			6	5	4	3	6	6	5	3	3	5	5	5	5	5	5	5	6	6	6	5	6	6
1	2	1	1	3	2	1	2	2	2	2	1	2	1	77	2		1		2	3	10		2	2	2	2		4	4	3	3	5	1	4	2	7	5	3	6	4	4	5	2	4	4	3	5	4	4
1	2	1	1	4	2	1	2	1	1	2	4	2	3	78	1		1		2	2	30		2	2	1			4	4	5	3	6	3	4	4	5	5	3	5	4	4	5	3	3	5	4	3	4	5
1	2	1	1	3	2	1	2	1	1	1	4	3	4	64	1		1		2	2	46	9	2	2	1			6	5	6	6	6	6	4	5	6	5	6	4	3	5	6	2	3	3	3	4	4	4
1	2	1	1	3	2	1	2	1	1	2	4	3	4	65	2		1		2	3	24		2	2	2	4		4	6	6	3	7	4	5	6	5	6	6	6	5	6	6	5	5	3	4	4	4	5
1	2	1	1	3	2	1	2	1	1	2	4	4	4	37	2		6		2	2	18	2	2	2	2	4		2	2	5	4	5	6	6	6	2	5	6	5	2	4	2	4	6	2	4	2	5	3
1	1	1	1	4	2	1	2	1	1	2	4	4	4	41	2		1		2	2	8	12	2	2	1			5	5	3	2	6	7	6	3	6	5	6	6	6	3	7	3	2	3	4	2	5	3
3	1	2	2	1	1	1	1	2	2	1	1	1	1	49	1		1		2	3	4		2	2	2	5	don't do shots or anything	1	1	4	4	1	1	1	1	3	1	4	3	1	1	1	1	4	1	3	1	2	4
2	1	1	1	3	1	1	1	1	1	2	4	3	4	28	2		1		2	3	21	12	2	2	2	2		4	4	4	3	6	4	5	4	4	5	4	4	2	5	3	4	4	5	4	4	4	5
1	2	1	1	3	2	1	2	1	1	2	3	3	3	18	2		1		2	2	15		2	2	1			3	6	6	7	6	4	6	5	5	7	5	7	5	6	5	4	6	6	5	6	6	6
1	2	1	1	3	2	1	2	1	1	1	3	4	4	55	2		1		2	3	18		2	2	2	7		1	1	1	1	1	2	6	4	2	5	6	5	5	6	6	6	2	2	4	5	3	5
2	1	1	1	4	1	1	2	1	1	2	4	4	4	19	2		2		2	6	40	12	2	2	2	3		4	4	4	4	4	4	7	1	1	7	7	1	7	1	1	1	6	6	6	2	6	6
1	2	1	1	3	2	1	2	1	1	2	4	3	4	36	2		1		2	2	2	13	2	2	1			5	5	7	7	7	6	4	4	5	4	7	5	6	6	7	5	5	5	6	2	2	3
1	2	1	1	3	2	1	2	1	1	2	4	3	4	39	2		1		2	3	10	16	2	2	1			4	4	3	4	4	6	5	4	6	6	4	6	6	6	6	6	6	7	7	7	6	7
1	2	1	1	3	1	1	1	1	1	1	4	4	4	22	2		2		2	3	13		2	2	2	3		3	1	1	2	6	1	6	6	5	6	6	6	6	5	6	6	5	5	4	3	3	3
2	1	1	1	3	2	1	2	1	1	2	4	4	4	73	2		2		2	3	40		2	2	2	7		4	5	4	4	7	5	6	6	1	6	6	7	6	6	7	7	7	6	7	3	4	6
1	2	1	1	2	2	1	1	1	1	1	2	3	4	27	2		1		2	5	26	16	2	2	2	4		6	4	7	6	3	6	6	5	3	6	3	6	6	4	6	5	5	4	5	3	4	5
2	2	1	1	2	2	1	2	1	1	2	3	3	1	39	1		3		2	4	26	8	2	2	2	4		4	4	5	6	4	4	5	5	5	4	7	4	6	3	5	5	4	7	4	3	3	4
1	2	1	1	3	2	1	2	1	1	2	4	3	4	41	2		1		2	2	37		2	2	2	4		7	6	6	4	7	7	4	4	3	4	5	3	5	6	6	6	6	4	4	3	4	5
1	2	1	1	3	2	1	2	1	1	2	4	4	4	45	2		2		2	4	10	16	2	2	2	3		3	3	3	2	5	3	6	1	7	5	7	7	6	5	5	4	6	7	5	5	6	6
1	1	1	1	3	1	2	1	2	2	1	2	3	2	63	2		1		2	2	8		2	2	2	3		2	4	2	4	2	2	4	4	5	5	4	6	4	4	5	4	4	3	4	2	3	4
3	1	1	1	3	2	1	1	1	1	1	4	4	4	33	2		1		2	2	28		2	2	1			2	2	1	6	7	7	7	3	7	7	7	5	6	2	1	3	4	4	5	2	5	3
1	2	1	1	2	2	1	2	2	1	2	2	4	1	23	2		1		2	1	18		2	2	2	7		1	1	1	1	2	1	6	2	5	5	6	5	4	6	4	5	2	7	5	3	5	4
1	2	1	1	3	2	1	2	1	1	2	4	4	4	74	2		2		2	3	43		2	2	2	4		6	4	6	2	6	6	5	6	6	6	2	6	6	6	6	4	4	6	6	7	6	6
1	1	1	1	3	2	1	2	1	1	2	4	4	4	49	2		1		2	5	26	10	2	2	1			7	5	4	2	6	7	7	1	4	6	7	6	6	4	2	4	4	3	1	4	2	1
1	2	1	1	3	2	1	2	1	1	1	3	4	3	43	1		1		2	5	46	19	2	2	2	4		2	6	3	4	4	1	5	4	4	5	7	4	6	6	6	4	4	2	4	2	4	3
1	2	1	1	3	2	1	2	1	1	2	3	3	3	23	2		1		2	5	46		2	2	1			3	5	3	4	5	5	5	5	3	4	5	4	6	4	5	5	5	4	5	4	4	5
2	1	1	1	3	2	1	2	1	1	2	4	4	4	40	1		1		2	6	32	4	2	2	1			6	6	7	1	7	7	7	1	2	7	7	7	7	3	7	2	1	6	7	1	7	6
1	2	1	1	3	2	1	2	1	1	2	4	4	4	29	2		1		2	2	32	9	2	2	1			5	7	7	6	7	7	7	5	6	5	6	7	7	7	7	6	7	5	7	5	5	7
1	2	1	1	3	2	1	2	1	1	2	4	4	4	22	2		1		2	1	2		2	2	2	3		5	4	4	4	7	7	3	2	3	2	5	2	2	4	1	4	4	4	4	3	2	4
1	2	1	1	3	2	1	2	1	1	2	4	4	4	21	2		1		2	4	46	13	2	2	2	4		5	6	7	4	7	5	7	7	5	6	6	6	7	7	7	7	3	1	7	1	7	4
1	2	1	1	3	2	1	2	1	1	2	3	2	4	48	2		1		2	5	4	14	2	2	1			6	6	6	6	7	6	3	2	5	3	6	6	6	6	3	7	6	3	4	4	6	5
1	1	1	1	3	2	1	2	1	1	2	4	4	4	29	2		1		2	2	2	12	2	2	2	2		7	4	4	4	7	5	7	2	4	7	7	7	7	7	7	7	4	7	4	7	4	7
1	2	1	1	3	2	1	2	1	1	2	3	4	4	60	2		1		2	3	23		2	2	1			4	5	4	3	6	5	6	4	6	5	7	7	4	3	4	3	5	3	5	3	3	3
1	2	1	1	3	2	1	2	1	1	1	3	3	2	45	1		1		2	3	18	13	2	2	2	8		1	2	1	1	2	1	6	6	5	6	6	5	6	6	6	7	3	2	3	1	2	2
1	2	1	1	4	2	1	1	1	1	2	3	4	3	64	1		1		2	3	2	13	2	2	2	5	does anyone know	4	4	4	4	4	4	3	4	4	4	3	3	1	1	6	1	4	1	3	6	1	1
1	2	1	1	1	2	1	2	1	1	2	4	4	4	66	2		1		2	6	10		2	2	2	4		4	4	4	3	5	5	5	5	4	5	5	5	5	5	5	6	5	6	4	4	4	5
1	2	1	1	3	2	1	2	1	1	2	4	4	4	72	2		1		2	5	8		2	2	1			7	4	6	4	7	7	5	6	6	6	6	6	5	6	6	6	6	7	6	6	5	7
1	2	1	1	3	2	1	2	1	1	2	3	3	4	77	2		1		2	3	10		2	2	1			7	6	5	4	7	6	5	5	6	6	5	6	6	5	6	6	6	7	7	5	5	7
1	2	1	1	3	2	1	2	1	1	1	4	3	2	64	2		1		2	2	42	9	2	2	2	4		4	4	4	4	5	5	3	3	4	4	4	4	3	4	3	3	4	3	4	3	2	3
1	2	1	1	3	2	1	2	1	1	1	3	3	4	60	2		1		2	3	42		2	2	1			7	7	7	7	6	6	2	3	3	6	6	6	2	7	3	3	5	5	3	5	6	6
1	2	1	1	3	2	1	2	2	2	1	1	2	1	57	2		1		2	4	2		2	2	2	5	I have had bad reactions to some vaccines	1	1	1	1	3	1	4	6	6	7	4	6	6	7	7	7	5	4	5	4	3	5
1	2	1	1	3	2	1	2	1	1	2	4	4	4	56	2		1		2	5	23	18	2	2	1			5	6	4	5	7	5	4	5	3	7	5	6	6	6	7	4	6	6	7	5	6	6
1	2	1	1	3	2	1	2	1	1	2	4	3	4	77	1		1		2	5	10		2	2	1			7	6	6	1	7	7	5	7	5	6	6	6	6	7	6	7	6	5	6	5	5	6
2	1	1	1	4	2	1	1	1	1	1	4	3	4	40	1		1		2	6	23	9	2	2	1			1	2	1	7	3	1	6	7	7	6	7	7	6	7	7	6	5	1	1	1	2	1
1	1	1	1	3	2	1	2	1	1	2	4	4	4	37	2		1		2	2	4	16	2	2	2	7		5	7	4	7	7	7	7	7	7	7	5	7	7	7	7	5	3	1	1	1	7	6
1	2	1	1	1	1	1	2	1	1	1	4	3	4	68	1		1		2	3	26		2	2	2	3		1	2	2	2	4	2	4	4	5	5	6	5	4	6	4	4	3	3	4	3	5	3
2	1	2	1	3	1	1	1	1	1	2	3	4	4	56	1		2		2	2	43		2	2	2	8		1	1	4	1	4	1	6	7	7	6	6	7	4	7	7	7	4	7	6	4	7	6
1	2	1	1	1	2	1	2	1	1	2	4	4	4	57	1		1		2	6	40		2	2	1			5	3	2	2	6	6	4	4	4	4	4	6	4	4	4	4	4	5	5	5	4	5
1	2	1	1	3	2	1	2	1	1	2	4	3	4	54	1		2		2	3	10	13	2	2	1			4	4	4	4	7	4	2	2	4	5	5	6	5	4	6	4	6	7	6	7	6	7
1	1	1	2	4	2	2	2	2	2	1	1	2	1	47	2		1		2	2	22		2	2	2	8		1	1	1	1	1	1	2	2	2	3	6	4	2	4	5	7	4	2	2	2	2	6
1	2	1	1	3	2	1	2	1	1	2	4	4	4	37	1		1		2	5	10	4	2	2	1			5	7	5	6	7	6	7	7	7	7	7	7	7	7	7	7	7	7	7	7	7	7
1	2	1	1	3	2	1	2	1	1	1	3	4	3	27	2		1		2	4	10	12	2	2	2	4		2	5	4	6	2	4	7	6	5	7	5	5	7	6	7	3	6	6	6	3	4	6
1	2	1	1	3	2	1	1	1	1	2	4	4	4	44	2		1		2	2	10		2	2	2	4		6	5	6	5	7	7	1	2	6	7	7	5	2	3	2	4	6	5	6	3	5	3
1	2	1	1	3	2	1	2	1	1	2	3	3	4	38	2		1		2	5	26	18	2	2	2	4		3	4	4	5	4	2	4	4	4	4	4	5	5	4	5	3	4	4	5	3	4	5
1	1	1	1	3	2	1	2	1	1	2	3	3	4	73	2		1		2	4	40		2	2	1			4	5	4	4	5	4	4	4	4	5	5	4	5	4	3	3	4	4	4	5	4	4
1	2	1	1	2	2	1	2	1	1	1	3	3	1	61	2		1		2	3	26		2	2	2	8		2	5	2	2	3	2	6	5	6	6	7	6	6	6	6	6	5	4	6	6	6	5
1	2	1	1	3	2	1	2	1	1	1	3	3	3	18	2		1		2	2	10		2	2	1			2	5	5	5	6	3	4	4	3	6	4	5	4	5	3	5	6	4	6	3	5	5
2	1	1	2	3	2	1	2	1	1	1	2	3	2	27	2		1		2	1	16		2	2	2	2		1	7	1	2	7	6
1	2	1	1	3	2	1	2	1	1	1	4	4	4	30	2		1		2	3	32	10	2	2	1			5	6	6	6	6	5	6	6	5	6	6	5	6	6	6	6	6	5	6	5	5	5
2	2	1	1	3	2	1	2	1	1	1	3	3	1	65	2		1		2	3	42		2	2	2	4		1	4	3	1	5	1	2	2	3	3	4	4	2	2	3	2	5	3	4	4	6	5
1	2	1	1	3	2	1	2	1	1	1	3	2	3	43	2		1		2	5	23	10	2	2	1			2	3	5	3	5	3	4	4	5	5	5	5	4	5	5	5	5	5	5	3	5	6
1	2	1	1	3	2	1	2	1	1	2	3	4	3	49	2		1		2	3	26	16	2	2	2	4		4	7	6	4	7	5	5	6	3	5	5	5	4	6	6	4	7	5	7	6	4	7
1	2	1	1	3	2	1	2	1	1	2	4	4	4	36	2		1		2	2	23		2	2	2	4		1	1	5	1	1	3	1	5	5	7	7	7	5	7	7	7	7	6	7	7	3	7
2	2	1	2	2	2	1	1	1	1	1	4	4	4	60	2		7	Western European	2	2	42		2	2	1			6	5	4	3	7	6	5	4	3	5	5	4	5	4	3	4	3	3	4	3	4	4
1	1	1	1	4	1	1	1	1	1	1	4	4	4	33	1		2		2	2	16	18	2	2	1			1	6	1	6	6	6	6	3	6	6	6	6	6	1	7	6	5	2	3	5	1	7
1	2	1	1	3	2	1	2	1	1	2	3	3	4	24	2		3		2	5	13		2	2	1			3	4	6	5	7	6	2	4	2	4	4	4	2	5	5	5	5	7	5	2	6	4
1	2	1	1	3	2	1	2	1	1	2	3	3	4	68	1		1		2	6	18		2	2	2	4		7	5	5	2	6	7	5	3	3	3	5	4	4	4	5	4	7	6	6	7	6	7
1	2	1	1	2	2	1	2	1	1	2	2	3	4	24	2		2		2	2	40	12	2	2	2	7		1	1	1	1	7	1	7	1	5	7	7	7	7	7	6	7	4	4	4	4	4	3
1	2	1	2	3	2	1	2	1	1	2	4	3	4	59	1		1		2	2	18	18	2	2	1			6	5	6	5	6	6	1	4	2	4	3	5	4	6	4	6	6	4	6	4	5	6
1	2	1	1	3	2	1	2	1	1	2	3	3	4	23	2		1		2	3	21		2	2	2	4		7	6	5	7	7	6	5	3	5	6	6	5	5	5	4	4	4	6	4	6	4	4
1	2	1	1	3	2	1	2	1	1	2	4	4	4	39	2		1		2	3	18	4	2	2	1			6	6	4	4	6	6	6	6	6	6	6	6	6	6	6	6	5	6	6	6	6	6
3	2	1	1	3	2	1	1	1	1	2	3	4	3	18	1		1		2	2	4		2	2	1			3	7	6	5	6	5	1	1	3	3	3	4	2	3	3	3	4	3	6	3	5	5
1	2	1	1	3	2	1	2	1	1	2	4	4	4	60	1		1		2	4	26	15	2	2	1			7	6	7	7	7	7	5	5	4	6	4	6	5	6	7	4	4	5	4	6	5	6
3	2	1	1	3	2	1	2	1	1	2	3	3	4	36	2		2		2	5	40	19	2	2	1			4	6	5	3	6	7	4	4	4	5	5	4	2	5	3	4	3	4	6	5	5	4
2	1	1	1	3	2	1	1	1	1	2	4	4	4	56	2		6		2	2	43	18	2	2	1			5	5	4	5	6	5
1	1	1	1	4	1	1	2	1	1	2	4	4	4	38	2		2		2	5	28	18	2	2	2	4		5	5	6	3	6	5	5	6	5	5	6	6	5	6	7	6	4	3	4	4	4	5
1	2	1	2	3	2	1	2	1	1	1	2	4	3	69	1		1		2	4	11		2	2	1			2	5	4	2	4	2	4	4	3	6	5	2	1	3	1	5	6	4	7	1	6	7
1	2	1	1	3	2	1	2	1	1	1	4	4	4	24	2		2		2	3	46	17	2	2	2	7		7	6	5	5	7	6	7	7	7	7	7	7	7	7	7	7	4	2	3	2	2	3
1	2	1	1	3	2	1	2	1	1	2	3	3	4	22	2		1		2	3	7	13	2	2	1
1	2	1	1	4	2	1	2	1	1	1	2	4	2	43	2		1		2	3	14	16	2	2	1			3	4	5	4	7	7	4	2	5	6	4	3	1	6	7	2	4	3	1	2	3	4
1	2	1	2	3	2	1	2	1	1	2	4	4	4	60	2		2		2	3	21		2	2	1			4	6	5	7	7	7	1	2	5	5	5	5	5	6	6	3	3	5	6	3	5	6
1	2	1	1	3	2	1	2	1	1	2	4	4	4	40	2		3		2	2	26		2	2	1			5	6	6	4	5	6	5	4	4	6	5	6	6	7	7	5	1	2	4	4	5	4
1	2	1	1	3	2	1	2	1	1	2	4	3	4	32	2		1		2	5	42		2	2	2	4		5	6	5	6	5	5	5	5	6	5	5	6	6	6	6	3	3	3	5	5	3	6
1	2	1	1	4	2	1	2	1	1	2	4	3	4	50	2		1		2	6	32	10	2	2	2	4		3	5	4	3	5	3	3	3	5	5	5	5	3	5	3	5	3	4	5	5	4	5
1	2	1	1	3	2	1	2	1	1	1	4	4	4	31	2		2		2	5	44	6	2	2	2	3		5	4	6	3	7	6
1	2	1	1	3	2	1	1	1	1	2	4	4	4	44	1		6		2	6	36	19	2	2	1			2	4	4	4	5	2	6	5	5	6	6	6	5	7	6	7	4	4	4	4	5	4
3	2	1	2	1	2	1	2	1	1	1	4	4	4	57	2		2		2	2	41		2	2	1			5	4	4	4	7	7	7	1	7	7	7	7	7	7	6	1	7	7	7	7	7	7
1	1	1	1	3	2	1	2	1	1	2	3	3	4	30	2		2		2	2	17		2	2	1			6	5	2	2	7	6	5	7	5	7	7	7	6	4	2	6	2	2	6	1	7	1
2	1	1	1	3	2	1	2	1	1	2	4	4	4	19	1		3		2	4	10	2	2	2	1			3	5	7	7	2	5	4	7	4	2	6	5	6	3	2	4
1	2	2	1	3	1	1	2	1	1	1	4	3	3	27	2		1		2	5	39	10	2	2	2	4		3	6	2	3	6	3	4	5	6	6	7	6	6	5	3	2	2	2	5	5	5	2
1	2	1	2	3	2	1	2	1	1	2	3	4	3	33	2		1		2	1	42		2	2	1			4	7	6	7	5	7	1	2	2	4	6	3	5	4	7	3	2	4	3	4	5	4
1	2	1	1	3	2	1	2	1	1	1	3	4	4	30	2		3		2	5	39	18	2	2	1			6	5	3	2	6	6	5	2	4	5	6	5	6	4	3	2	6	6	6	3	3	6
2	1	2	1	2	1	1	1	1	1	2	3	1	4	34	1		1		2	2	42		2	2	2	3		6	6	2	2	6	2
1	1	1	1	2	1	1	2	1	1	1	4	4	4	32	2		1		2	2	39		2	2	2	8		2	2	2	3	2	2	5	6	5	5	7	5	3	4	4	6	5	5	6	3	5	6
1	2	1	1	2	2	1	2	1	1	1	4	3	4	20	2		1		2	3	32	13	2	2	1			6	5	6	4	6	5	6	6	5	5	4	5	3	3	4	2	5	3	4	6	6	4
1	2	1	1	3	2	1	2	1	1	2	3	4	4	59	1		1		2	5	10	2	2	2	1			6	6	5	6	6	6	5	6	6	6	6	6	5	6	5	6	6	6	7	5	6	7
1	2	1	2	4	2	1	1	1	1	2	4	4	4	28	1		1		2	2	2	9	2	2	2	4		4	6	6	6	6	5	5	6	6	5	6	7	5	6	6	2	6	7	7	3	6	7
2	2	1	1	3	2	1	2	1	1	2	4	4	4	32	1		1		2	2	2	13	2	2	2	1		6	6	7	5	7	5	7	7	7	7	7	7	7	7	7	7	7	7	4	6	1	7
1	2	1	1	4	2	1	2	1	1	2	4	3	4	55	2		1		2	5	7		2	2	2	4		6	4	4	4	7	5	6	7	6	6	5	5	4	7	7	7	3	4	4	5	4	5
1	1	1	1	2	2	1	2	1	1	2	4	2	4	40	2		1		2	2	7		2	2	2	4		6	6	6	7	7	7	3	4	6	5	4	6	3	4	6	6	7	3	6	2	5	5
1	2	1	1	3	2	1	2	1	1	2	3	3	3	48	2		2		2	3	43	18	2	2	1			2	5	2	1	7	6	7	4	3	6	7	7	5	7	5	4	4	3	6	1	4	6
1	2	1	1	1	2	1	2	1	1	1	4	3	3	28	2		1		2	1	28		2	2	1			5	6	6	6	7	6	5	4	7	7	7	6	4	6	7	4	7	4	6	5	5	4
1	2	1	1	3	2	1	2	1	1	1	2	3	2	21	2		1		2	3	42	12	2	2	2	8		1	2	1	1	1	1	6	6	6	7	5	7	5	5	7	4	4	4	3	3	5	5
1	2	1	1	1	2	1	2	1	1	2	2	3	3	21	2		1		2	5	42		2	2	2	8		3	4	5	6	1	3	6	3	3	5	5	5	5	3	5	6	6	3	4	2	2	3
1	1	1	1	3	2	1	2	1	1	2	3	3	4	38	1		3		2	2	7	18	2	2	2	4		6	6	7	5	7	6	4	3	3	6	4	4	4	3	3	4	3	2	4	2	5	4
2	1	1	2	3	1	1	1	1	1	2	4	4	4	32	2		2		2	2	14	12	2	2	2	4		3	5	4	4	5	3	5	4	5	4	5	6	5	5	6	4	4	4	4	4	5	2
1	2	1	1	4	2	1	2	1	1	2	3	4	4	37	2		1		2	5	10	13	2	2	1			6	6	6	7	7	7	5	6	5	6	5	6	5	3	3	4	6	5	7	6	7	6
1	2	1	1	3	1	1	2	1	1	2	4	4	4	54	2		2		2	3	14		2	2	1			5	4	6	7	7	7	4	2	3	5	5	4	5	6	4	5	7	6	7	7	6	7
1	2	1	1	1	1	1	1	1	1	2	4	3	4	25	2		1		2	5	23	12	2	2	1			5	6	1	4	7	5	5	4	3	5	6	5	5	4	4	5	7	7	7	7	7	7
1	1	1	1	3	1	1	2	1	1	2	4	4	4	18	2		2		2	3	23	13	2	2	2	4		3	5	3	3	7	2	4	5	4	5	5	4	2	5	4	6	2	3	5	2	3	3
1	2	1	1	3	2	1	2	1	1	2	4	4	4	69	1		1		2	6	29		2	2	1			5	5	5	5	6	5	6	6	7	7	5	7	7	7	7	7	6	5	7	7	5	6
1	2	1	1	3	2	1	2	1	1	2	4	4	4	40	2		2		2	4	21	18	2	2	2	7		3	4	4	3	7	5	5	2	5	5	4	7	5	5	5	4	3	4	4	3	3	3
1	2	1	1	3	2	1	2	1	1	2	4	3	4	73	1		1		2	4	46		2	2	1			7	5	6	6	7	7	6	5	3	5	6	4	4	5	5	4	6	7	7	6	6	6
1	2	1	1	3	2	1	2	2	2	1	1	2	1	57	2		1		2	4	2		2	2	2	5	I tend to have bad reactions to vaccines	1	1	1	1	2	1	5	6	7	7	4	7	7	7	7	7	5	3	5	3	4	4
1	1	1	1	3	2	1	2	1	1	2	4	4	4	61	2		1		2	2	39		2	2	2	3		7	7	1	1	7	7	1	1	1	7	1	1	1	1	1	1	1	1	1	1	7	1
1	2	1	1	3	2	1	2	1	1	2	4	4	3	21	2		2		2	2	32	18	2	2	2	3		1	1	1	1	1	1	7	4	4	4	7	7	7	7	7	4
1	2	1	1	3	2	1	2	1	1	2	4	4	4	59	2		1		2	2	40	13	2	2	1			7	4	3	6	7	7	5	5	5	6	5	6	5	5	5	4	3	7	7	6	6	7
1	2	1	1	3	2	1	2	1	1	2	4	3	4	47	2		1		2	5	2	5	2	2	2	2		3	4	4	4	5	3	4	2	5	5	6	5	4	4	6	3	2	3	3	2	2	4
1	2	1	1	3	2	1	2	1	1	1	2	3	2	30	2		1		2	3	39		2	2	2	2		1	5	3	4	1	1	7	4	5	6	3	5	6	6	5	4	3	4	4	5	4	4
1	2	1	1	3	2	1	2	1	1	2	4	4	4	67	2		2		2	5	40		2	2	2	3		1	5	5	4	7	1	1	3	7	5	1	6	1	7	3	4	5	4	7	4	6	6
1	2	1	1	3	2	1	2	1	1	2	3	3	2	38	1		1		2	5	7	18	2	2	1			3	6	5	3	6	5	5	6	2	5	6	5	5	3	4	3	7	7	6	7	6	7
1	2	1	1	4	2	1	2	1	1	2	4	4	4	59	1		1		2	2	4	9	2	2	2	5	I would have to wait and see	2	3	3	3	7	3	4	2	3	4	5	4	2	4	2	4	5	4	7	4	6	6
1	1	1	1	2	1	1	1	1	1	1	3	3	2	33	2		1		2	1	16		2	2	2	7
2	1	1	1	3	1	2	1	1	2	1	2	2	2	20	2		1		2	2	26	20	2	2	1			3	2	5	5	2	4	3	5	2	1	4	6	2	6	5	4	5	5	3	5	4	4
1	2	1	1	3	2	1	2	1	1	1	2	3	1	46	1		1		2	3	18	13	2	2	2	5	Because I don't trust that there is one and I don't trust that the vaccine would be safe the same people that create the virus wants to create the vaccine okay	1	4	1	1	1	1	4	7	4	6	7	6	7	7	7	7	3	2	4	2	4	3
1	2	1	1	3	2	1	1	1	1	2	3	4	3	26	2		2		2	2	21		2	2	2	4		5	4	6	4	7	6	5	3	4	5	6	6	4	4	6	4	4	4	4	4	5	6
1	2	1	1	3	2	1	2	1	1	2	4	4	3	67	2		2		2	3	40	10	2	2	1			5	4	7	4	4	5	5	4	5	4	4	7	7	6	6	6	6	6	6	7	1	6
1	2	1	1	3	2	1	2	1	1	2	4	4	4	68	2		1		2	4	32	18	2	2	1			2	1	4	1	7	2	7	7	6	7	7	7	7	7	7	6	6	6	6	4	6	6
1	2	1	1	2	2	1	2	1	1	2	3	4	3	18	2		1		2	2	23	14	2	2	1			5	5	3	6	7	6	5	6	5	6	6	6	5	6	5	6	7	5	5	3	3	5
1	2	2	1	3	2	1	2	1	1	2	4	3	3	63	1		2		2	6	24	10	2	2	1			7	6	6	4	7	7	4	4	5	5	6	5	4	5	3	5	6	6	7	6	5	7
1	2	1	1	3	2	1	2	1	1	2	4	3	4	61	1		1		2	3	2		2	2	1			5	5	4	3	7	5	4	3	5	5	4	5	5	5	3	4	4	3	5	3	4	4
1	2	1	1	3	2	1	2	1	1	2	4	4	3	31	2		1		2	3	32	7	2	2	1			5	2	5	5	4	3	4	1	5	6	5	6	5	6	7	5	6	6	5	5	4	7
1	2	1	1	4	2	1	2	1	1	2	4	4	4	33	2		1		2	6	40	19	2	2	1			6	6	6	4	7	7	7	6	6	6	6	7	6	4	6	6	6	5	7	6	5	6
1	2	1	1	3	2	1	2	1	1	2	4	3	3	59	2		1		2	2	23		2	2	1			5	5	5	5	5	5	5	5	5	5	5	5	5	5	5	5	5	5	5	5	4	5
1	2	1	1	3	2	1	2	1	1	2	4	3	4	62	1		1		2	5	18		2	2	1			3	3	3	3	5	3	5	5	4	5	5	5	4	4	4	5	4	3	5	3	4	5
1	2	1	1	3	1	1	1	1	1	2	4	4	4	18	2		2		2	2	10		2	2	2	4		7	6	6	5	7	7	5	2	2	7	5	7	4	2	5	7	3	4	3	4	4	5
1	2	1	1	3	2	1	2	1	1	1	3	3	3	50	1		1		2	2	26		2	2	2	4		2	1	2	3	6	2	5	6	5	2	5	6	2	4	3	2	4	4	6	4	2	6
1	1	1	1	3	2	1	2	1	1	2	3	4	4	22	2		2		2	5	10	12	2	2	1			7	5	7	6	7	6	7	5	6	7	6	7	6	6	7	5	6	7	5	6	7	7
1	2	1	2	3	2	1	2	1	1	2	3	3	3	51	2		1		2	2	4	13	2	2	2	5	Would rather people infected get the help first.	5	5	6	5	6	6	4	4	4	4	4	6	4	5	5	4	6	5	6	6	4	6
1	2	1	1	3	2	1	2	1	1	2	4	4	3	46	2		1		2	5	32		2	2	1			5	7	3	6	5	5	5	2	5	7	6	6	5	3	7	5	1	3	3	3	6	4
1	2	1	1	3	2	1	2	1	1	2	3	3	3	67	1		1		2	4	18	5	2	2	1			4	5	5	4	5	5	5	5	3	5	4	5	5	5	4	4	4	3	5	4	3	3
1	2	1	1	3	2	1	2	1	1	2	3	3	4	48	2		1		2	3	40		2	2	2	4		5	5	5	4	5	5	6	7	5	6	6	6	5	7	7	7	6	6	5	4	5	4
1	2	1	1	3	2	1	2	1	1	1	3	3	3	38	2		1		2	5	46		2	2	2	8		2	3	2	3	4	2	5	3	3	3	5	4	3	3	5	2	6	4	5	6	4	7
1	1	1	1	3	2	1	2	1	1	2	4	4	4	30	2		1		2	2	11	18	2	2	2	3		1	1	4	4	2	2	2	4	4	6	6	5	2	3	1	4	7	3	3	6	2	6
1	2	1	1	2	2	1	1	1	1	2	4	4	4	36	2		2		2	3	40		2	2	2	4		5	4	6	5	6	6	4	3	5	5	6	5	5	3	5	4	4	5	5	3	6	6
1	2	1	1	3	2	1	2	1	1	2	4	3	4	60	2		1		2	4	7		2	2	2	4		1	1	4	6	7	2	5	4	4	5	3	6	5	6	6	6	5	7	5	6	5	6
1	2	1	1	3	2	1	2	1	1	2	1	2	1	40	2		1		2	3	23	18	2	2	2	3		1	1	3	7	1	1	7	7	7	6	4	7	5	7	7	7	4	2	2	3	1	4
1	2	1	1	2	2	1	2	1	1	2	3	4	4	57	2		2		2	5	24		2	2	2	4		4	3	4	4	6	3	5	5	6	3	5	4	4	6	3	3	2	6	5	2	5	4
1	2	1	1	3	2	1	2	1	1	2	4	4	4	70	2		1		2	4	38		2	2	2	4		4	4	3	2	7	3	3	4	5	6	5	5	4	6	4	2	6	6	6	5	6	6
2	2	1	1	3	2	1	2	1	1	2	4	3	4	64	1		1		2	3	23		2	2	2	4		7	7	1	1	7	7	7	6	7	6	6	7	7	4	7	6	1	7	5	1	7	7
1	2	1	1	3	2	1	2	1	1	2	4	4	4	28	1		1		2	3	8	4	2	2	1			3	5	5	6	6	4	6	6	5	6	5	5	5	6	5	6	6	6	5	6	6	6
1	2	1	1	3	2	1	2	1	1	1	4	4	3	46	2		1		2	3	40		2	2	2	3		2	2	2	2	4	2	5	5	5	6	6	6	5	6	6	6	5	4	5	4	5	6
2	2	1	1	3	2	1	1	1	1	2	4	4	4	28	2		1		2	2	23	18	2	2	2	5	I get the reverse reaction when it comes to vaccines. I get severely sick	3	3	4	4	6	5	2	2	2	3	5	5	2	3	2	5	3	4	5	3	4	4
1	1	1	1	3	2	1	2	1	1	2	4	4	4	61	2		1		2	2	39		2	2	2	4		7	7	1	1	7	7	1	1	7	7	7	7	1	1	1	1	1	7	1	1	7	7
1	1	1	1	3	2	1	2	1	1	2	4	4	3	47	2		1		2	4	2		2	2	1			2	4	4	5	4	4	4	3	5	6	5	5	4	4	4	3	5	3	4	5	5	5
1	2	1	1	3	2	1	2	2	1	1	2	3	2	25	2		1		2	4	26	18	2	2	2	3		1	1	1	7	1	1	7	7	7	7	7	7	7	7	7	7	2	2	5	3	5	3
1	2	2	1	3	2	1	2	1	1	2	3	3	4	62	1		1		2	4	32	7	2	2	1			7	7	4	3	7	5	5	5	5	5	6	5	4	4	4	3	1	6	6	1	5	4
1	2	1	1	3	2	1	2	1	1	2	4	3	4	67	1		1		2	5	10	18	2	2	1			4	4	4	2	6	4	4	6	5	3	6	5	3	3	3	7	5	6	5	4	5	6
1	2	1	1	3	2	1	2	1	1	2	3	4	4	19	2		1		2	2	26		2	2	2	7		4	4	6	5	5	5	5	4	2	7	5	6	6	5	7	4	4	4	3	3	5	4
1	2	1	1	2	2	1	2	1	1	1	3	3	4	66	2		1		2	4	2		2	2	2	8		1	2	1	1	1	1	2	3	3	5	5	5	6	5	6	3	6	3	7	3	6	6
1	2	1	1	3	2	1	2	1	1	2	3	2	3	60	2		1		2	4	26		2	2	2	4		2	3	2	3	4	3	5	5	6	6	6	6	4	6	5	6	6	6	7	4	6	6
1	2	1	1	3	2	1	2	1	1	2	3	4	4	52	1		1		2	5	40		2	2	1			7	5	6	7	7	7	1	1	2	3	1	3	2	6	6	7	7	7	6	7	7	7
2	2	1	1	3	2	1	2	1	1	2	4	3	4	86	2		1		2	6	7		2	2	1			5	5	6	3	7	5	6	7	6	6	6	6	6	7	7	7	6	7	7	6	6	6
1	2	2	1	3	2	1	1	1	1	2	4	3	4	81	2		1		2	3	26		2	2	1			7	7	7	6	7	7	5	2	5	5	7	6	3	2	2	2	1	4	7	4	6	4
1	2	1	1	1	2	1	2	1	1	2	4	4	4	36	1		1		2	2	22		2	2	1			2	7	7	5	7	6	5	7	6	5	7	6	6	7	7	7	7	7	7	7	7	7
1	2	1	1	3	2	1	2	1	1	2	3	4	4	19	2		2		2	3	40		2	2	2	3		4	6	6	4	6	5	4	4	3	4	5	5	4	5	5	3
1	2	1	1	3	2	1	2	1	1	2	4	3	4	64	2		1		2	4	28		2	2	2	4		4	5	5	6	6	5	5	5	6	6	4	6	3	2	4	5	5	5	3	5	3	4
1	2	1	1	3	2	1	2	1	1	2	4	4	4	53	2		1		2	5	23		2	2	2	4		5	5	5	4	4	2	3	3	5	3	4	5	4	4	4	7
1	2	1	1	3	2	1	2	2	2	2	1	3	1	53	2		1		2	6	23		2	2	2	2		4	4	2	5	4	5	6	5	3	7	4	5	6	1	7	6	2	1	3	3	2	2
1	2	1	1	1	2	1	2	1	1	2	4	4	4	72	2		2		2	1	29		2	2	2	4		5	4	4	4	7	5	2	2	3	4	2	4	2	2	2	2	5	5	5	4	5	6
1	2	1	1	3	2	1	2	1	1	2	3	4	4	75	2		2		2	2	18		2	2	2	4		2	4	4	4	6	4	3	3	4	2	3	5	4	4	5	5
1	1	1	1	3	2	1	1	1	1	2	4	3	4	23	2		1		2	3	46		2	2	1			7	4	4	2	7	7	7	1	7	5	7	7	7	2	5	5
1	2	1	2	3	2	1	2	1	1	2	4	4	4	56	2		1		2	2	46		2	2	2	2		4	5	4	4	5	4	4	2	3	3	2	3	2	3	2	3	4	5	5	3	5	6
1	2	2	2	3	2	2	2	2	2	2	1	2	2	40	2		1		2	6	44	10	2	2	2	8		5	2	4	3	3	2	4	4	7	3	6	2	4	7	5	2	5	4	6	6	5	3
1	2	1	1	3	2	1	1	1	1	2	3	4	4	25	2		2		2	5	40	12	2	2	2	7		4	6	3	5	7	5	6	5	6	7	7	6	4	7	6	6	6	4	6	6	1	6
1	2	1	1	3	2	1	2	1	1	2	3	3	4	47	2		1		2	2	18		2	2	1			3	3	3	3	6	3	4	4	5	5	4	5	2	5	2	3	5	4	5	5	4	5
1	2	1	1	3	2	1	2	1	1	2	4	4	4	61	1		1		2	5	23		2	2	1			6	4	6	5	7	4	6	6	6	6	6	6	7	6	6	6	4	4	4	5	5	5
1	2	1	1	3	2	1	2	1	1	2	3	4	3	32	2		1		2	4	2	12	2	2	1			5	5	6	5	7	6	4	3	3	5	5	5	3	4	4	4
1	2	1	1	3	1	1	2	1	1	2	4	4	4	72	2		2		2	1	29		2	2	2	4		6	4	4	4	7	6	3	2	3	3	2	3	3	2	5	5	4	5	5	4	5	4
2	2	1	1	3	2	2	2	1	1	1	4	4	4	25	2		2		2	3	46		2	2	2	7		5	7	7	4	7	7	4	2	4	5	6	6	5	6	4	4	1	1	2	1	1	1
2	2	1	1	3	2	1	1	1	1	2	3	3	3	28	1		2		2	2	40		2	2	2	3		3	6	2	2	5	6	6	2	3	5	6	6	6	1	5	2	2	2	6	3	7	5
1	1	1	2	1	2	1	2	2	1	2	4	4	4	20	1		2		2	1	2		2	2	2	2		6	1	3	1	7	5	4	6	2	2	6	2	4	5	6	6	6	4	6	3	6	6
1	2	1	1	2	1	1	1	1	1	1	1	4	1	52	1		1		2	2	13		2	2	2	5	It's a hoax	1	1	7	1	1	1	6	3	7	7	7	7	4	7	6	2	2	1	2	4	1	1
1	2	1	1	3	2	1	2	1	1	2	4	4	4	18	2		2		2	2	16		2	2	2	3		4	5	3	1	6	4	7	6	5	2	3	6	6	4	2	4	2	1	4	2	2	3
1	2	1	1	3	1	1	2	1	1	2	3	3	4	37	2		1		2	2	2		2	2	2	4		4	5	4	3	5	5	5	2	4	5	6	5	4	3	4	4	6	6	4	4	4	6
2	1	1	1	3	2	1	1	1	1	1	3	4	4	58	2		1		2	2	36		2	2	1			4	1	1	2	4	2	4	5	5	4	5	5	3	4	3	4	4	6	4	3	6	4
2	2	1	1	3	2	1	1	1	1	2	4	4	4	22	2		2		2	2	10	16	2	2	2	7		5	6	2	1	7	7	4	4	7	7	7	7	4	3	5	4	1	1	5	1	3	4
2	2	1	1	3	2	1	2	1	1	2	4	4	4	29	2		1		1	3	26	20	2	2	2	3		7	6	7	7	7	2	4	7	1	1	7	1	1	7	1	7	1	7	7	4	4	7
1	2	1	1	3	2	1	2	1	1	2	3	4	4	37	1		1		2	5	46	17	2	2	1			5	5	3	4	5	5	7	2	6	6	6	6	6	6	6	6	6	6	6	5	5	7
1	2	1	1	3	2	1	2	1	1	2	3	4	3	69	2		1		2	3	39	16	2	2	1			6	6	5	5	6	5	5	4	1	1	3	1	7	6	7	7	3	5	6	3	6	6
2	2	1	1	3	2	1	2	1	1	2	4	4	4	32	2		1		2	3	26	18	2	2	1			4	5	5	5	6	5	5	6	7	6	5	7	6	7	7	7	5	5	4	5	3	4
1	2	1	1	3	2	1	2	1	1	2	3	4	4	27	2		1		2	6	23	18	2	2	2	4		6	7	6	6	7	7	5	5	5	3	5	6	5	6	4	2	6	5	5	6	5	6
1	2	1	1	2	2	1	2	1	1	2	3	4	3	64	1		1		2	4	10		2	2	1			4	4	5	5	7	5	4	4	5	5	5	4	5	4	6	6	7	7	7	6	6	6
1	2	1	1	3	2	1	2	1	1	2	4	4	4	48	2		2		2	5	26	12	2	2	2	4		1	5	3	7	7	7	7	7	7	7	7	7	7	7	7	7	7	6	7	1	7	7
1	1	1	1	3	2	1	2	2	1	1	2	4	1	59	2		1		1	2	23		2	2	2	5	Don't trust anyone. Plus I believe many of us all ready had covid	1	1	3	4	5	1	6	4	4	7	7	6	6	4	7	4	2	4	4	3	1	4
1	2	1	1	3	2	1	2	1	1	2	4	4	4	76	2		1		2	5	40		2	2	2	4		5	5	6	5	4	5	2	2	3	2	2	5	3	1	2	3	1	2	3	2	2	2
1	2	1	1	3	2	1	2	1	1	1	4	4	4	28	2		1		2	5	11		2	2	2	4		5	6	6	6	6	7	6	5	5	7	6	6	6	6	6	6	6	5	7	3	5	6
1	2	1	2	4	1	1	2	1	1	2	3	4	4	46	2		1		2	6	40	4	2	2	1			5	6	4	4	7	6	7	7	1	7	7	7	6	7	7	5	7	7	6	6	3	6
1	2	1	1	3	2	1	2	1	1	1	4	4	4	63	2		1		2	6	40	10	2	2	1			4	5	5	5	5	5	3	2	5	6	3	6	3	3	6	1	4	4	4	4	5	7
1	2	1	1	3	2	1	1	1	1	2	4	3	4	37	1		1		2	5	7	7	2	2	2	4		5	5	6	4	7	5	6	6	7	1	1	1	6	7	5	4	3	3	4	1	2	4
1	2	1	1	3	1	1	1	1	1	2	4	4	4	31	2		1		2	6	2	9	2	2	2	4		6	7	5	6	7	6	6	6	5	6	6	5	6	6	6	5
1	2	1	2	3	2	1	2	1	1	2	3	4	4	28	2		1		2	5	10	13	2	2	1			6	7	7	3	7	7	4	6	7	7	7	7	2	7	5	5	6	7	7	6	7	7
1	2	1	1	3	2	1	2	1	1	2	3	4	4	62	2		1		2	5	7	18	2	2	1
1	1	1	1	3	2	1	2	1	1	1	4	4	4	62	2		2		2	4	14	13	2	2	2	4		2	2	3	6	7	2	6	6	6	6	6	6	6	7	7	6	5	5	5	5	6	5
1	2	1	1	3	2	1	2	1	1	2	3	4	3	44	2		1		2	5	42	10	2	2	2	5	Too new to know enough about it	5	6	7	7	6	5	7	4	3	7	6	5	3	7	5	6	4	6	6	6	6	7
1	2	1	1	3	2	1	2	1	1	2	3	4	4	35	1		1		2	2	7	18	2	2	1			5	4	4	4	6	2	7	5	4	5	6	4	5	4	4	4	4	4	5	3	3	4
1	2	1	1	3	2	1	2	1	1	1	3	2	4	63	2		1		2	4	46		2	2	1			7	5	6	1	7	6	1	1	4	5	4	5	3	4	3	4	7	7	7	7	7	7
1	1	1	1	3	2	1	1	1	1	1	4	2	4	80	2		1		2	1	32		2	2	2	4		5	2	4	6	7	5	4	3	4	4	5	5	4	4	5	2	4	6	5	4	6	5
3	2	1	1	2	2	1	2	1	1	2	3	3	3	30	2		1		2	3	10	19	2	2	1			4	4	5	5	5	5	7	4	2	4	5	3	5	6	4	5	3	5	6	5	6	4
1	2	1	1	3	2	1	2	1	1	2	3	2	4	69	2		1		2	6	26		2	2	1			4	5	3	4	2	4	2	4	6	6	3	5	2	4	4	3	6	6	5	4	5	6
1	2	1	1	4	2	1	2	1	1	2	3	3	4	66	1		1		2	5	46	10	2	2	1			4	6	6	6	6	5	3	4	6	6	4	6	6	6	6	7	6	5	5	6	4	7
1	2	1	1	3	2	1	2	1	1	2	4	3	4	55	1		1		2	4	46	5	2	2	1			2	6	6	6	6	6	6	6	5	6	6	6	3	6	6	6	6	6	6	6	5	6
1	2	1	1	4	2	1	1	1	1	1	3	3	2	20	2		1		2	3	32		2	2	1			2	5	4	4	2	2	5	4	3	5	6	6	6	6	6	6	3	2	5	4	1	6
1	1	1	1	3	2	1	2	1	1	2	4	4	4	40	1		1		2	6	40	6	2	2	1			6	3	2	2	7	5	7	6	5	6	7	6	5	6	6	3	5	5	6	2	3	3
1	2	1	1	3	2	1	2	2	1	1	3	3	1	43	2		1		2	5	10	2	2	2	2	8		1	1	1	1	1	1	6	4	6	6	6	6	6	7	6	6	2	2	2	4	2	4
2	2	1	2	3	2	1	2	1	1	2	4	4	4	44	2		1		2	1	43		2	2	2	7		4	4	4	4	7	5	5	3	3	6	6	5	6	4	6	3	2	4	3	4	2	2
1	2	1	1	3	2	1	2	2	1	2	3	3	3	38	1		1		2	3	42	18	2	2	2	5		2	5	6	6	4	4	7	6	7	7	6	7	6	6	6	6	4	3	6	3	2	6
1	2	1	1	3	2	1	2	1	1	2	4	4	4	44	1		6		1	5	40	15	2	2	1			6	7	7	7	7	7	7	7	6	7	7	7	6	7	7	7	7	3	6	2	5	5
1	2	1	1	3	2	1	1	1	1	2	3	4	4	32	2		2		2	5	42	13	2	2	2	4		5	7	7	5	7	7	3	2	3	5	3	5	2	5	2	4	5	4	6	4	4	5
1	2	1	1	3	2	1	2	1	1	2	4	3	3	52	1		1		2	3	23	17	2	2	1			5	4	3	5	5	5	5	5	5	5	5	5	5	6	5	4	3	4	4	4	3	3
2	1	1	1	3	1	1	1	1	1	1	4	4	4	36	2		1		2	2	8		2	2	2	8		1	7	1	1	1	1	2	2	6	2	1	5	2	2	2	2	2	6	2	4	4	2
1	2	1	1	3	2	1	2	1	1	2	4	4	4	59	2		1		2	3	32		2	2	2	4		3	5	4	3	5	4	4	2	5	5	6	5	1	4	3	2	5	4	4	3	4	5
1	1	1	2	3	2	1	2	1	1	2	4	4	4	61	2		1		2	2	39		2	2	2	7		7	7	7	1	7	7	1	1	1	1	1	1	1	1	1	1	1	1	1	1	7	1
1	2	1	1	3	2	1	2	1	1	2	1	3	1	20	2		1		2	3	42		2	2	2	8		1	1	4	2	1	1	6	7	6	7	7	7	7	6	7	5	7	5	6	5	1	7
1	2	1	1	2	2	1	2	1	1	2	4	4	4	37	2		1		2	6	42	10	2	2	2	4		5	5	5	4	6	6	4	3	5	6	5	6	5	2	6	2	2	4	4	5	6	5
1	2	1	1	3	2	1	2	1	1	2	3	4	4	47	2		1		2	4	46	12	2	2	1			6	6	6	6	7	6	5	3	6	6	5	6	5	7	6	6	7	6	7	6	6	7
2	1	1	1	3	1	1	1	1	1	1	4	3	4	45	2		2		2	3	32	16	2	2	2	2		2	5	4	5	7	5	6	6	7	7	6	7	6	7	6	5	5	3	4	3	6	4
1	2	1	1	3	2	1	2	1	1	2	4	4	4	23	2		1		2	2	23	18	2	2	1			5	4	4	1	7	5	7	7	1	7	7	7	7	7	7	7	6	6	6	5	4	6
2	2	2	1	3	1	2	2	2	1	1	4	2	2	19	2		6		1	2	7	8	2	2	2	2		4	3	4	5	2	1	2	3	3	2	3	5	3	3	4	5	4	6	5	6	3	3
1	2	1	1	1	2	1	2	1	1	1	3	3	3	32	1		1		2	4	26		2	2	2	4		4	5	6	4	5	5	6	6	5	2	6	7	6	7	7	6	5	6	5	3	5	5
1	2	1	1	3	2	1	2	1	1	2	4	3	3	66	2		6		1	6	10	4	2	2	1			7	5	4	7	6	7	4	5	4	7	5	6	3	7	3	6	4	3	5	2	2	3
1	2	1	1	2	2	1	2	1	1	2	4	4	4	50	2		1		2	3	28		2	2	1			5	5	4	4	6	5	4	5	4	5	5	6	6	5	5	5	6	7	7	7	7	7
1	2	1	1	2	2	1	2	1	1	2	4	3	4	59	2		1		2	6	36		2	2	1			5	5	3	3	6	5	6	7	5	6	6	7	6	4	6	3	5	5	6	6	5	6
1	2	1	1	4	2	1	2	1	1	2	2	2	1	48	1		1		1	5	18	7	2	2	2	4		1	2	3	1	5	1	5	1	6	7	4	6	6	7	6	6	6	5	6	5	4	6
2	1	1	1	3	2	1	2	1	1	2	2	3	2	18	2		1		2	2	10		2	2	2	4
1	2	1	2	3	2	1	2	1	1	2	4	4	4	30	2		2		2	3	40	18	2	2	1			4	5	4	3	5	5	5	5	4	6	5	6	5	7	7	6	6	3	6	4	4	6
1	1	1	1	2	2	1	2	1	1	1	4	3	4	65	1		1		2	3	32		2	2	1			4	6	2	4	7	2	5	3	5	7	7	6	5	3	3	3	3	7	6	7	6	7
1	1	2	1	3	2	1	2	1	1	2	3	4	4	23	2		6		2	2	21		2	2	2	8		4	4	7	3	4	3	6	3	3	6	6	6	6	6	7	4	2	2	3	2	3	2
1	1	1	1	3	2	1	2	1	1	1	2	4	1	27	1		1		2	3	23	18	2	2	2	8		4	5	4	4	5	3	3	3	4	5	4	4	3	5	4	5	3	3	4	3	3	3
1	2	1	1	3	2	1	1	1	1	2	4	4	4	72	1		1		2	3	8		2	2	1			2	5	2	2	5	1	5	3	3	6	5	3	3	3	6	6	5	5	7	6	5	5
1	2	1	1	3	2	1	2	1	1	2	1	3	2	31	2		1		2	1	23		2	2	2	4		3	3	3	3	4	4	3	3	4	3	4	4	4	5	4	5	3	3	5	2	3	2
1	2	1	1	3	2	1	2	1	1	2	2	3	3	27	1		1		2	4	23		2	2	1			4	5	5	5	6	5	4	5	2	6	5	5	5	5	5	3	6	6	6	6	6	4
1	2	1	1	2	2	1	2	1	1	2	4	4	4	66	2		1		2	5	46	12	2	2	1			5	5	4	4	6	5	5	5	4	4	6	5	6	4	4	5	7	5	7	7	5	7
2	2	1	1	3	1	1	2	1	1	1	3	3	2	23	2		1		2	3	2	1	2	2	2	3		2	2	2	4	2	2	3	3	3	5	5	5	5	5	3	5	3	2	5	5	4	3
1	2	1	2	3	2	1	2	1	1	2	3	4	4	51	2		1		2	4	30		2	2	2	5	I would like to wait a little while and see how it works in other people.	6	5	4	5	5	6	5	5	5	5	5	5	6	6	5	6	6	5	5	6	3	5
1	1	1	1	3	2	1	2	1	1	2	3	3	1	56	2		1		2	2	4		2	2	2	3		5	4	4	4	4	5	4	2	6	5	5	5	5	4	2	3	3	3	4	3	4	3
1	1	1	1	2	2	1	2	1	1	2	4	4	4	19	2		1		2	2	46	18	2	2	2	7		1	5	2	2	1	1	6	2	6	6	6	6	6	6	2	2	4	6	6	2	2	4
1	2	1	1	3	2	1	2	1	1	2	4	4	4	59	2		1		2	2	23		2	2	1			6	4	7	6	7	6	4	7	6	7	4	6	6	6	7	4	6	7	7	7	6	7
1	2	1	2	3	2	1	2	1	1	2	4	4	4	62	2		1		2	4	23	18	2	2	1			2	1	4	3	3	2	6	4	4	7	5	6	6	4	5	4	2	1	5	6	4	1
1	2	1	1	3	2	1	2	1	1	2	2	4	3	71	1		1		2	5	4		2	2	2	4		4	4	4	4	3	3	2	4	5	5	4	5	4	3	5	4	5	2	4	4	3	3
1	1	1	1	3	2	1	2	1	1	2	4	4	4	64	2		1		2	6	40	10	2	2	1			4	4	4	6	5	1	5	6	6	6	6	7	6	7	7	5	5	6	6	5	5	6
1	2	1	1	2	2	1	2	1	1	2	3	3	3	47	2		5		2	5	26		2	2	1			3	3	4	5	5	5	4	6	4	6	5	6	5	5	5	5	2	4	6	6	3	6
1	2	1	1	4	2	1	2	1	1	2	3	4	4	38	2		1		2	6	24	10	2	2	1			4	4	4	5	5	5	5	6	4	4	5	4	5	5	6	6	4	5	5	5	4	4
1	2	1	1	3	2	1	2	1	1	2	4	3	4	52	1		1		2	4	15		2	2	1			6	5	4	2	7	7	2	2	3	7	5	6	3	3	3	6	3	7	6	6	6	6
1	2	1	1	3	2	1	2	1	1	2	3	2	1	67	2		1		2	2	18		2	2	2	4		3	5	5	5	3	3	5	7	7	7	4	7	7	7	7	7	5	5	5	3	3	5
3	1	1	1	1	2	1	1	1	1	2	3	4	3	57	2		2		2	4	23	12	2	2	2	2		1	1	7	3	1	1	7	7	7	7	7	7	7	7	7	7	7	7	7	3	7	7
1	2	1	1	3	2	1	2	1	1	2	4	4	4	66	2		1		2	3	46		2	2	1			5	5	4	5	6	5	4	4	5	6	5	5	5	4	6	3	5	3	4	3	3	4
1	1	1	1	4	2	1	2	1	1	1	4	4	4	38	2		1		2	3	42		2	2	1			3	2	6	4	3	7	4	2	7	7	6	6	6	7	5	5	5	7	5	4	6	6
1	2	1	1	3	1	1	2	1	1	2	3	2	4	35	2		1		2	5	40	14	2	2	1			4	5	5	5	6	5	5	5	5	6	6	5	5	5	4	5	4	4	6	4	4	4
1	2	1	1	4	1	2	1	2	2	1	1	2	1	44	2		1		2	2	24		2	2	2	5	Because I’m not stupid enough to put those chemicals into my body	1	1	1	1	1	1	7	7	7	7	7	7	7	7	7	7	1	1	1	1	1	1
1	2	1	1	3	2	1	2	1	1	2	3	3	3	40	2		1		2	4	23	13	2	2	2	4		6	6	6	6	6	5	4	4	5	6	4	6	3	4	6	4	6	6	4	6	5	6
2	2	1	1	3	2	1	2	1	1	2	4	3	3	47	2		1		1	3	8		2	2	2	4		5	4	5	4	6	5	7	5	5	6	7	7	6	6	7	4	4	6	6	4	4	6
1	2	1	1	3	2	1	2	1	1	2	3	4	4	40	2		1		2	3	23	13	2	2	2	3		6	7	3	7	7	6	6	5	5	6	6	6	5	6	5	5	6	6	6	5	6	6
1	1	1	2	3	1	1	2	1	1	1	4	4	4	56	1		2		2	4	18		2	2	2	4		2	3	4	2	5	6	7	7	2	6	7	7	6	6	7	4	3	4	1	3	5	2
1	2	1	1	3	2	1	2	1	1	2	4	4	4	63	2		1		2	4	26		2	2	1			6	6	6	7	7	6	3	3	3	3	1	5	1	3	2	1	7	7	7	4	7	7
1	2	1	1	2	2	1	2	1	1	1	2	2	1	40	2		1		2	3	38		2	2	2	7		2	2	2	2	2	2	6	6	6	6	6	6	7	6	6	6	5	3	4	4	2	5
1	2	1	1	1	2	1	2	1	1	2	3	3	4	43	2		2		2	6	40	10	2	2	2	5	Don’t know what to think	2	5	4	4	6	3	3	4	3	4	5	3	3	4	3	3	5	5	6	5	4	5
1	2	2	1	3	1	1	1	1	1	1	4	4	4	67	2		1		2	3	2		2	2	1			1	1	1	1	5	1	7	7	7	7	7	7	7	7	1	7	2	1	6	3	6	6
1	2	1	1	3	1	1	1	1	1	1	4	3	4	63	2		1		2	6	26		2	2	1			1	1	3	2	4	4	6	4	7	7	5	7	7	7	7	6	5	3	4	4	6	6
1	2	1	1	2	2	1	2	1	1	2	4	3	4	46	2		1		2	3	28		2	2	2	4		5	6	6	5	7	6	6	5	3	5	6	6	5	3	6	5	5	6	6	6	6	6
4	1	1	2	4	1	1	2	1	2	1	1	1	1	19	2		7	American	1	1	37		2	2	2	7		1	6	6	7	4	1	7	4	1	1	1	2	4	4	1	1	1	6	1	4	7	4
1	2	1	1	3	2	1	1	1	1	2	3	4	4	34	2		1		2	6	32	17	2	2	2	4		2	5	5	5	6	3	3	3	5	6	5	6	6	5	6	6	5	4	6	6	5	5
2	1	1	1	4	2	1	2	1	1	1	4	3	4	33	2		1		2	5	32	8	2	2	2	2		5	5	3	6	7	4	6	6	7	6	7	7	6	7	7	5	5	3	5	6	5	6
1	2	1	2	3	2	1	2	1	1	2	4	4	4	36	2		1		2	3	8		2	2	2	3		3	5	5	5	4	5	4	3	3	5	5	5	5	5	5	4	4	5	5	5	3	5
1	2	1	1	3	2	1	1	1	1	2	4	3	4	64	1		1		2	2	24		2	2	1			5	6	5	6	6	6	6	3	5	6	6	6	5	4	6	2	5	6	6	6	6	6
1	2	1	1	3	2	1	2	1	1	2	4	3	3	71	2		1		2	4	23	12	2	2	1			4	4	4	3	5	5
1	2	1	1	3	2	1	2	1	1	2	4	4	4	62	2		1		2	5	2		2	2	2
1	2	1	1	3	2	1	2	1	1	2	4	4	4	47	2		1		1	3	39		2	2	1			7	7	7	6	7	7	6	7	7	7	7	7	6	7	7	6	5	6	7	4	7	7
2	2	1	1	3	2	1	2	1	1	1	4	4	4	44	2		1		2	2	7	12	2	2	1			5	5	6	5	6	5	5	6	6	6	6	6	6	6	6	6	6	5	6	6	3	6
1	2	1	1	3	2	1	2	1	1	2	3	4	4	31	2		2		2	5	21	12	2	2	1			1	1	5	5	7	4	4	5	6	7	5	7	1	7	3	4	3	5	5	3	3	4
1	1	1	1	3	2	1	1	1	1	2	4	4	4	32	2		1		2	3	12		2	2	2
2	2	1	1	3	2	1	2	1	1	2	4	3	4	21	2		2		2	4	42	4	2	2	1			4	2	6	6	6	5	4	6	3	5	5	7	5	6	7	5	7	4	3	2	6	6
2	1	1	1	3	2	1	2	1	1	2	4	4	4	54	2		1		2	2	12		2	2	2	7		4	4	6	7	7	7	4	4	5	6	5	5	2	6	4	2	2	2	4	2	2	3
1	2	1	1	3	2	1	2	1	1	2	4	4	4	78	2		1		1	3	14		2	2	2	5	can't take flu vaccine so I would have to consult my MD about the Covid vaccine.	7	6	7	7	7	7	1	3	6	4	4	6	3	4	5	3	5	4	5	3	3	5
2	2	1	1	3	2	1	2	1	1	2	4	4	4	19	2		7	White and Hispanic	1	3	32	16	2	2	2	7		4	4	4	4	6	6	6	6	2	7	7	5	4	6	6	7	2	5	6	3	3	7
1	2	1	1	3	2	1	2	1	1	2	3	3	2	38	1		1		2	2	29		2	2	2	7		1	2	1	1	2	1	7	6	6	6	4	7	6	6	6	6	4	6	4	2	4	2
2	2	1	2	3	2	1	2	1	1	2	4	4	4	48	2		2		2	2	36		2	2	1			4	1	4	4	7	5	3	1	4	6	6	7	4	4	5	4	4	5	4	2	3	4
2	2	1	1	3	2	1	2	1	1	2	4	4	4	21	1		3		2	4	46		2	2	1			5	6	3	3	5	5	4	6	4	7	5	5	5	5	6	6	7	6	6	6	6	6
1	2	1	1	3	2	1	2	1	1	1	4	4	4	60	2		1		2	4	22		2	2	1			7	5	7	7	7	7	6	6	7	7	4	7	4	6	6	6	1	1	6	2	4	2
1	1	1	1	3	2	1	2	1	1	2	4	4	4	59	2		1		2	2	40	13	2	2	1			6	4	6	5	7	7	3	5	5	5	5	5	3	5	3	4	4	7	6	5	5	7
2	2	1	1	3	2	1	2	1	1	2	3	3	2	39	2		1		2	4	10	4	2	2	2	7		5	5	3	3	6	4	7	6	7	7	6	7	6	7	7	6	5	3	4	2	3	4
1	2	1	1	3	2	1	2	2	1	1	3	3	2	25	2		1		2	4	26	18	2	2	2	2		1	1	2	6	4	1	7	6	7	7	6	6	7	7	7	7	1	1	4	2	5	1
1	2	1	1	3	2	1	2	1	1	2	3	3	4	67	2		1		2	5	23		2	2	1			6	6	5	5	7	5	5	5	5	5	4	6	5	5	5	5	6	6	6	7	5	1
1	2	1	2	3	2	1	2	1	1	2	2	4	4	37	1		1		2	6	40	10	2	2	2	4		3	5	7	7	6	5	5	6	6	6	5	6	5	5	7	6	5	5	5	4	5	5
1	1	1	1	3	1	1	2	2	1	1	3	3	3	76	2		1		2	4	42		2	2	2	4		2	5	4	5	3	2	6	7	5	6	2	6	4	4	6	5
1	2	1	1	3	2	1	2	1	1	2	4	4	4	23	2		1		2	5	7	18	2	2	2	4		2	2	5	6	5	2	6	5	5	5	5	5	5	6	7	3	6	5	6	7	3	6
1	2	1	1	3	2	1	2	1	1	2	4	4	4	43	2		1		2	3	27	13	2	2	2	3		5	7	3	4	6	5	4	3	7	6	7	6	4	7	6	4	4	4	4	5	6	4
1	2	1	1	3	2	1	2	1	1	2	4	3	4	50	2		1		2	5	2		2	2	1			5	6	2	2	7	7	7	6	6	7	7	6	7	6	7	7	6	4	7	6	5	7
1	2	1	1	3	2	1	2	1	1	2	3	3	3	27	1		1		2	3	32	9	2	2	1			6	6	5	3	6	5	4	5	4	6	6	4	4	6	5	6	5	3	4	3	4	4
2	1	1	1	3	2	1	2	1	1	1	4	4	4	43	2		2		2	3	2	13	2	2	2	7		5	4	4	1	7	7	7	7	1	7	7	7	7	7	7	4	2	3	3	3	5	4
1	2	1	1	4	2	1	2	1	1	2	4	3	4	68	2		1		2	5	40		2	2	1			6	5	3	4	7	6	5	3	7	6	5	6	5	6	6	5	5	5	5	3	4	6
1	2	1	1	3	2	1	2	1	1	2	4	3	4	56	2		1		2	2	42		2	2	1			2	4	4	6	7	4	4	3	4	5	4	5	2	4	5	4	5	5	4	4	5	5
1	2	1	1	3	2	1	2	1	1	2	4	3	2	70	2		1		2	4	22	17	2	2	1			6	6	6	6	6	6	5	2	6	6	6	6	6	4	4	5	5	5	4	3	5	5
1	2	1	1	3	2	1	2	1	1	2	3	4	3	75	2		1		2	5	23		2	2	1			5	5	5	5	7	6	5	4	5	5	5	6	4	3	4	5	5	5	5	5	5	5
2	2	1	2	1	2	1	2	1	1	2	4	4	4	57	2		1		2	1	35	13	2	2	2	3		1	1	3	2	5	6	6	6	6	7	6	5	6	6	6	2	3	5	3	4	2	2
1	2	1	1	3	2	1	2	1	1	2	4	4	4	59	2		2		2	5	17		2	2	2	4		7	7	7	6	7	7	3	1	5	5	5	7	7	7	5	1	6	1	5	1	1	1
1	1	1	1	3	2	1	2	1	1	1	4	4	4	28	2		1		2	3	2		2	2	2	5		2	1	2	2	5	1	1	2	1	1	6	1	2	2	7	2	2	2	2	1	6	2
1	2	1	1	3	2	1	2	1	1	2	4	4	4	68	2		2		2	2	46		2	2	1			6	4	6	4	7	6	5	4	6	6	4	6	5	4	6	4	4	6	6	6	5	6
2	2	1	1	3	2	1	2	1	1	2	3	4	4	31	1		1		2	3	8	18	2	2	1			5	6	4	5	7	5	6	5	6	7	6	7	6	6	6	5	5	6	5	7	6	6
1	1	1	1	3	2	1	2	1	1	2	4	4	4	28	2		1		2	2	26		2	2	2	2		4	4	4	4	6	3	5	4	4	6	5	6	4	4	6	6	4	4	4	4	5	6
1	2	1	1	3	2	1	2	1	1	2	3	3	4	73	2		1		2	5	7		2	2	1			6	5	4	5	6	5	6	4	6	7	6	6	5	7	6	4	4	7	3	4	5	6
2	2	1	1	3	2	1	2	1	1	2	4	4	4	26	2		1		2	2	40		2	2	2	3		7	1	1	1	7	7	1	1	7	7	7	7	1	1	1	1	7	7	7	7	7	7
1	2	1	1	3	2	1	2	1	1	2	4	3	4	81	2		1		2	5	10		2	2	1			6	3	7	4	7	5	2	4	6	6	3	5	6	6	6	5	7	6	6	6	6	6
1	2	1	1	2	2	1	2	1	1	1	3	4	3	31	1		1		2	3	23	7	2	2	2	1		1	4	7	3	4	1	2	3	6	5	3	6	5	6	4	3	2	2	7	6	6	6
1	2	1	2	3	2	1	1	1	1	2	3	4	4	60	2		1		2	1	39		2	2	2
1	2	1	1	3	2	1	1	1	1	1	2	4	4	50	2		1		2	1	46	13	2	2	1			1	1	7	7	1	1	3	7	1	2	1	1	3	4	7	7	1	3	1	1	4	1
2	1	1	1	3	2	1	2	1	1	2	4	4	4	42	2		1		2	4	46		2	2	1			3	2	2	2	5	3	3	2	5	5	5	5	3	3	2	3	4	4	3	5	5	5
1	2	1	1	3	1	1	2	1	1	2	2	2	1	22	2		1		2	2	26	12	2	2	2	2		1	3	1	6	3	1	2	4	5	7	5	6	7	5	7	4	6	7	6	3	5	4
1	2	1	1	3	1	1	2	1	1	2	3	2	3	41	2		1		2	3	23		2	2	1			4	5	3	3	7	2	4	3	3	5	6	6	4	3	4	4	6	6	6	4	3	6
1	2	1	1	4	2	1	2	1	1	2	3	2	2	36	1		1		2	1	7		2	2	2	3		4	4	4	4	4	4	5	5	4	4	4	4	5	3	6	6	4	3	3	7	1	6
1	2	1	1	3	2	1	2	1	1	1	4	3	4	65	2		1		2	4	37		2	2	1			5	4	7	7	7	6	7	6	7	6	7	7	6	7	7	4	5	5	4	4	6	4
1	2	1	1	3	2	1	2	1	1	1	4	4	4	20	2		1		1	4	42	6	2	2	2	2		4	3	4	4	5	5	7	7	7	6	7	7	7	7	4	4
3	1	1	1	3	2	1	1	1	1	2	4	4	4	24	2		2		2	2	40	12	2	2	1			4	2	4	4	4	4	3	5	5	6	2	5	4	3	5	5	2	4	3	3	2	1
3	2	1	1	3	2	1	1	1	1	2	2	3	2	54	2		1		2	3	42	18	2	2	2	7		1	1	1	1	1	1	3	5	7	5	6	6	4	7	4	4	2	1	1	1	2	1
1	2	1	1	3	2	1	2	1	1	2	4	4	4	77	2		1		2	6	23		2	2	1			5	5	4	1	7	5	7	7	3	6	5	6	6	7	6	7	6	6	6	5	3	5
1	1	1	1	3	2	1	2	1	1	2	4	4	4	34	2		1		2	3	4		2	2	2	7		7	4	4	6	7	7	4	7	7	7	7	7	7	4	4	4	1	1	4	1	5	3
1	2	1	2	3	2	1	2	2	1	2	3	1	1	31	1		1		2	3	27	4	2	2	2	2		1	1	1	3	1	1	6	7	6	6	7	7	5	7	6	7	5	5	6	4	5	6
1	1	1	2	3	1	1	2	2	1	1	2	3	2	57	2		1		2	4	32		2	2	2	3		5	1	6	1	7	5	1	1	4	2	1	7	1	6	1	1	3	4	1	6	4	1
1	2	1	1	3	2	1	2	1	1	1	3	4	4	43	2		1		2	2	42		2	2	1			5	4	5	6	6	7	5	2	6	5	7	6	6	4	5	6	3	3	3	3	2	2
1	2	1	1	4	2	1	2	2	2	1	4	4	2	50	1		1		2	2	10	13	2	2	1			1	1	2	7	1	1	6	2	6	7	7	6	6	6	7	1	6	5	6	2	2	7
2	2	1	1	3	2	1	2	1	1	2	4	4	4	20	1		2		2	5	20	7	2	2	1
1	2	1	1	3	2	1	2	1	1	2	4	4	4	66	2		1		2	4	26		2	2	1			7	5	6	4	7	7	6	4	5	7	6	6	6	6	6	6	5	6	6	5	4	5
1	1	1	1	3	2	1	2	1	1	1	4	4	4	35	2		2		2	5	10	18	2	2	1			4	4	4	2	7	6	6	6	2	6	6	6	6	6	6	6	4	2	4	2	4	6
1	2	1	2	3	2	1	1	1	1	2	4	3	4	34	2		1		2	4	16		2	2	2	4		2	4	4	5	6	5	3	3	4	5	4	5	6	5	3	4	3	2	6	4	4	5
1	2	1	1	3	2	1	2	1	1	2	3	4	4	31	2		2		2	5	16	12	2	2	1			1	4	7	7	7	5	4	4	6	6	6	7	2	6	5	5	2	5	6	5	3	6
1	1	1	2	3	2	1	2	1	1	2	4	4	2	62	2		1		2	2	37		2	2	1			6	6	6	6	7	6	2	4	2	5	7	3	5	5	6	5	7	5	7	1	4	7
1	2	1	1	3	2	1	2	1	2	1	2	3	1	19	1		1		2	3	42	13	2	2	2	8		1	2	2	4	2	1	5	7	6	6	6	6	6	7	2	2	4	2	1	2	1	1
1	2	1	1	3	2	1	2	1	1	2	4	4	4	77	2		1		2	4	26		2	2	1			4	4	3	4	5	4	5	5	5	5	5	5	5	4	5	3	5	5	5	4	5	5
1	2	1	1	3	2	1	1	2	1	2	4	3	2	38	2		1		2	4	32	19	2	2	2	4		2	5	3	2	4	2	6	5	5	4	5	6	4	6	5	5	3	4	5	3	5	5
2	2	1	1	3	2	1	2	1	1	2	3	3	2	18	2		1		2	4	34		2	2	2	7		4	4	4	4	7	4	7	1	1	1	5	3	1	3	3	4	4	3	2	1	1	3
1	2	1	1	3	2	1	2	1	1	2	4	2	4	58	1		6		2	5	29	18	2	2	1			6	7	3	6	7	7	7	7	7	7	7	7	7	7	7	7	2	2	7	6	6	3
2	2	1	1	3	2	1	2	1	1	1	3	4	4	18	2		2		2	2	41		2	2	2	7		4	4	4	4	4	4	6	6	6	6	6	7	6	6	6	6
1	2	1	1	3	1	1	2	1	1	2	4	4	4	72	2		2		2	1	29		2	2	2	4		5	4	4	4	7	5	2	2	5	4	2	4	2	3	6	2	4	5	6	4	3	5
1	2	1	1	3	2	1	2	1	1	2	4	4	4	56	2		1		2	2	23		2	2	2	4		1	2	2	2	4	1	7	7	7	7	7	7	7	7	7	6	4	3	6	3	2	2
1	2	1	1	3	2	1	2	1	1	2	3	4	3	38	2		2		2	2	40		2	2	1			5	2	5	5	7	6	4	3	5	4	6	3	6	5	3	5	5	3	6	5	6	4
1	1	1	1	1	2	1	2	1	1	2	4	3	4	67	2		1		2	3	10		2	2	1			6	5	5	1	7	5	2	4	6	5	5	7	5	4	7	3	3	5	2	4	1	4
1	2	1	1	1	2	1	2	2	1	1	2	4	1	37	1		1		2	5	23	13	2	2	2	1		1	4	4	7	2	1	4	4	5	5	5	5	5	6	6	6	3	3	5	4	1	4
1	2	1	1	3	2	1	2	1	1	2	3	3	4	22	2		1		2	3	7	13	2	2	1			5	5	6	4	5	5	6	6	6	5	5	6	5	5	5	1	6	5	5	5	3	5
1	2	1	1	3	2	1	2	1	1	2	3	3	4	56	1		1		2	5	26		2	2	1			4	4	3	3	6	5	3	3	6	6	4	6	3	6	3	3	6	6	5	5	6	6
1	2	1	1	3	1	1	2	1	1	2	3	4	3	19	1		6		2	2	18	13	2	2	2	7		4	4	4	5	5	6	7	6	6	7	6	7	7	6	6	6	4	4	4	3	3	6
1	2	1	1	3	2	1	2	1	1	2	4	4	4	74	2		1		2	5	46		2	2	1			3	5	4	2	6	5	7	7	5	6	6	5	6	7	7	7	3	6	7	5	5	6
1	2	1	1	3	2	1	2	1	1	2	3	3	4	56	2		1		2	3	35	15	2	2	2	1		2	5	4	6	5	1	5	6	2	4	5	5	4	6	5	6	4	6	4	6	6	6
1	2	1	1	1	2	1	2	2	1	2	4	3	4	49	2		1		2	6	10	4	2	2	1			1	1	3	3	1	1	7	7	7	7	7	7	7	7	7	7	7	5	7	5	6	4
1	2	1	1	4	2	1	1	1	1	2	4	3	4	67	1		1		2	5	32		2	2	1			3	2	3	3	7	5	7	7	6	6	7	6	3	5	3	4	4	3	4	5	4	4
1	2	1	1	3	2	1	2	1	1	2	4	3	4	45	2		1		2	2	34		2	2	1			5	6	6	6	7	6	2	2	3	2	4	1	2	3	2	1	4	4	5	3	4	5
2	1	1	1	3	2	1	2	1	1	2	4	3	4	20	1		1		2	3	26		2	2	1			5	6	4	5	7	6	5	7	5	5	5	5	6	7	7	7	3	5	5	5	4	6
1	2	1	1	3	2	1	2	1	1	2	3	4	4	62	2		2		2	5	34	19	2	2	2	4		6	4	4	3	7	7	5	5	4	5	5	4	5	5	6	4	3	6	6	5	5	6
1	2	1	1	1	2	1	2	1	1	2	4	3	4	31	1		1		2	5	10		2	2	1			6	7	7	7	7	7	2	5	3	3	6	5	4	7	3	5	7	6	7	7	6	7
2	1	1	1	3	2	1	1	1	1	1	2	3	1	22	2		1		2	3	16	16	2	2	2	7		2	5	3	2	4	2	6	4	3	5	5	5	5	4	6	6	3	4	4	3	4	4
1	1	1	1	3	2	1	2	1	1	2	1	3	2	33	1		1		1	3	2	10	2	2	2	2		4	5	2	4	5	3	6	1	6	5	6	5	3	2	2	3	3	3	4	4	6	5
1	2	1	1	3	2	1	1	1	1	2	3	3	3	20	2		1		2	3	24	13	2	2	1			2	5	5	4	5	5	7	7	3	7	7	6	7	6	7	7	7	7	6	7	6	7
4	1	1	2	2	1	2	2	2	2	2	2	3	3	24	2		2		2	1	2	9	2	2	2	7
1	2	1	1	3	2	1	2	1	1	2	4	3	3	23	3	Genderqueer	6		2	2	46		2	2	1			5	4	4	5	4	4	6	5	5	4	5	6	5	7	6	6	6	5	6	5	6	6
1	2	1	1	3	2	1	1	1	1	2	4	3	3	26	2		1		2	3	8	12	2	2	2	4		4	5	5	3	4	5	1	5	3	6	5	3	3	6	5	2	5	3	6	3	1	5
1	1	1	1	3	2	1	2	1	1	2	4	4	4	69	2		2		2	5	43		2	2	1			6	5	4	2	7	7	3	2	4	7	7	6	7	5	6	4	4	6	6	4	3	5
1	2	1	1	3	2	1	2	1	1	2	4	4	4	22	2		6		2	2	39		2	2	1			3	6	2	3	7	5	5	3	6	7	3	5	7	6	7	5	7	7	7	7	7	7
1	2	1	1	2	2	1	2	1	1	2	4	3	3	31	1		1		2	5	39	17	2	2	2	5	Who knows what the outcome will be for example there is a inexplainable death in vaccine trials. Then can we trust that we are getting the right information regarding effectiveness?	4	5	4	3	6	3	6	6	5	5	5	5	4	6	4	6	1	2	2	3	3	4
2	1	1	2	3	2	1	1	2	1	1	2	3	3	24	2		1		2	2	43		2	2	2	4		2	2	2	4	4	2	4	4	5	5	5	5	5	5	5	4	4	4	4	2	2	4
1	2	1	1	3	2	1	2	1	1	1	4	4	4	56	2		1		2	3	42	2	2	2	1			5	5	3	7	7	5	6	1	7	6	5	6	1	5	1	1	5	6	7	6	7	7
1	2	1	1	3	2	1	1	1	1	2	4	3	4	42	1		1		2	4	26	2	2	2	1			5	6	7	4	7	7	4	6	5	5	6	5	4	5	7	6	4	3	4	3	4	3
2	2	1	2	2	1	1	1	2	1	1	2	3	2	30	2		1		2	3	41		2	2	2	5	Just don't do shoots	4	4	4	4	4	4	5	4	5	5	6	5	5	4	2	4
1	2	1	1	3	2	1	2	1	1	2	4	4	3	60	2		1		2	2	2		2	2	1			5	5	5	5	5	6	2	3	3	6	4	3	3	6	4	3	6	4	5	2	5	5
1	2	1	1	2	2	1	2	1	1	2	3	3	4	63	1		1		2	5	8	9	2	2	1			6	7	4	6	7	5	5	5	5	7	5	6	4	6	6	5	6	6	7	5	6	6
1	2	1	1	3	2	1	2	1	1	2	3	3	4	67	1		1		2	5	26		2	2	1			6	5	4	2	5	6	4	3	6	5	2	6	2	6	4	2	5	5	3	3	5	6
2	2	2	1	4	2	1	2	1	1	2	4	4	3	61	1		1		2	3	43	12	2	2	1			2	6	2	2	4	2	6	6	6	6	6	6	6	6	6	5	4	3	4	5	5	3
1	2	1	1	2	2	1	2	1	1	2	4	3	4	64	2		1		2	3	36		2	2	2	3		5	2	6	6	6	5	2	2	3	2	2	3	2	5	1	6	2	3	6	4	2	3
1	2	2	1	3	2	1	2	1	1	2	3	3	3	67	2		1		2	6	46		2	2	1			1	1	4	1	7	1	7	7	7	7	7	7	7	7	7	1	7	6	7	4	1	4
2	1	1	2	3	1	1	1	1	2	2	4	4	4	40	1		1		2	6	46	17	2	2	1			5	6	3	1	6	6	4	3	5	5	7	6	5	2	2	3	3	4	5	4	4	6
1	2	1	1	3	2	1	2	1	1	2	4	4	4	52	2		1		2	6	23		2	2	1			7	7	6	6	7	7	7	7	7	7	6	7	7	7	7	6	7	7	6	7	7	7
2	1	1	1	3	2	1	1	1	1	1	3	4	1	73	1		1		2	1	23		2	2	1			1	1	6	4	2	1	5	4	6	4	5	5	4	4	4	3	3	6	4	6	4	5
1	2	1	1	3	2	1	2	1	1	1	4	4	4	70	2		1		2	6	42	18	2	2	1			2	2	3	3	7	5	7	1	7	7	7	7	7	7	7	7	7	4	3	4	5	4
1	1	1	1	4	2	2	2	1	1	2	2	4	3	19	1		6		1	2	26		2	2	2	8		1	1	1	3	1	2	6	2	2	2	6	2	4	1	2	6	2	2	1	1	1	1
2	2	1	1	3	2	1	2	1	1	1	3	3	3	34	1		1		1	3	42		2	2	2	4		3	5	5	4	5	5	7	7	6	2	6	7	7	6	7	7	4	5	6	6	5	5
1	2	1	1	3	2	1	2	1	1	2	3	3	3	38	2		1		2	5	30	12	2	2	2	4		1	4	4	2	4	3	7	6	7	7	5	7	6	7	6	6	6	5	6	7	4	5
3	1	1	1	4	2	1	1	1	1	1	1	1	1	44	1		1		2	4	26	18	2	2	1			2	7	1	1	7	7	7	7	7	7	7	7	7	7	7	4	2	1	2	1	7	1
1	2	1	2	3	2	1	2	1	1	2	4	4	4	62	2		1		2	5	7		2	2	1			7	4	4	4	7	7	4	4	5	4	4	6	1	4	7	4	5	6	4	4	5	5
1	2	1	1	2	2	1	2	1	1	2	4	4	4	52	1		1		2	3	19		2	2	1			7	7	2	1	7	6	7	7	7	7	7	7	7	7	7	7	6	3	5	1	5	6
2	1	1	1	3	2	1	1	1	1	2	2	2	2	24	2		1		2	2	37		2	2	2	2		2	5	6	6	6	2	5	3	2	5	6	2	6	3	6	3
1	2	1	1	3	2	1	2	1	1	2	4	4	4	36	2		1		2	4	26	10	2	2	2	3		3	5	5	2	6	5	5	6	5	5	6	6	5	6	6	6	6	6	6	3	5	6
1	2	1	1	3	2	1	2	1	1	2	4	3	4	55	1		1		2	3	18		2	2	1			5	6	6	4	6	5	6	5	4	6	5	6	5	6	6	5	6	5	5	3	5	4
1	2	1	1	3	2	1	1	1	1	2	4	3	4	54	2		1		2	3	4	12	2	2	1			2	5	3	3	7	5	4	3	5	6	4	6	5	3	5	1	3	7	4	3	3	3
1	1	1	1	4	2	1	2	1	1	2	4	4	4	73	2		1		2	5	46		2	2	1			3	4	4	3	6	6	4	3	5	5	6	5	5	5	6	1	4	5	7	5	5	6
1	2	1	1	3	2	1	2	2	1	1	4	4	4	32	2		1		2	1	17		2	2	2	7		4	5	4	1	6	7	6	7	7	7	7	7	7	4	7	7	4	1	4	1	1	2
1	2	1	1	3	2	1	2	1	1	2	4	4	2	49	2		1		2	5	30	19	2	2	2	4		4	4	4	4	5	4	4	2	4	6	6	4	4	4	5	4	2	2	3	4	4	4
1	2	1	1	3	2	1	2	1	1	2	4	4	4	23	2		1		2	5	39		2	2	1			5	5	4	3	6	5	6	5	5	5	6	6	7	2	5	3	6	6	6	3	6	6
1	2	1	1	3	2	1	2	1	1	2	3	4	1	40	2		1		2	3	4		2	2	2	8		2	4	6	2	5	5	6	4	7	7	7	7	6	6	6	5	5	4	5	5	4	4
1	2	1	2	3	1	1	2	1	1	2	4	3	4	27	2		1		2	2	12	9	2	2	1			5	3	5	5	5	5	4	5	5	6	6	5	4	4	5	6	4	5	5	2	4	4
1	2	1	1	3	2	1	2	1	1	2	2	2	2	41	2		1		2	4	10	10	2	2	2	8		1	3	6	2	6	2	5	6	6	5	5	6	5	5	7	5	6	7	6	7	7	6
1	2	1	1	3	2	1	2	1	1	2	4	4	3	24	2		1		2	3	26	8	2	2	2	4		2	5	4	5	5	4	6	6	3	6	6	6	6	6	7	2	4	6	6	4	5	6
2	2	1	1	3	2	1	2	1	1	2	2	3	2	64	2		1		2	2	46	18	2	2	2	3		2	2	4	4	4	2	2	4	2	6	3	6	4	6	6	6	2	2	3	4	1	2
2	2	1	1	2	2	1	2	1	1	2	3	4	4	19	2		2		2	3	23	9	2	2	2	3		1	1	1	2	6	1	7	4	7	7	7	7	7	7	7	7
1	2	1	1	1	2	1	2	1	1	2	3	3	4	65	1		1		2	2	23		2	2	1			4	5	5	4	5	5	6	5	4	3	5	4	4	5	3	3	2	5	3	4	5	5
1	2	1	1	3	2	1	2	1	1	2	4	4	3	46	2		1		2	5	32		2	2	1			5	6	6	5	5	6	3	6	3	6	6	3	5	3	3	5	2	3	4	3	5	5
2	2	1	1	4	2	1	2	1	1	2	4	4	1	21	3		1		2	5	23	2	2	2	2	2		2	2	6	6	2	1
1	2	1	1	3	2	1	2	1	1	2	4	4	4	55	2		2		2	5	35		2	2	2	4		6	6	4	5	7	6
1	2	1	1	4	2	1	2	1	1	2	2	2	3	48	1		1		2	6	26		2	2	2	5	Allergy to eggs	5	5	4	3	7	5	7	7	3	3	7	3	6	7	5	7	7	3	6	6	5	2
2	1	1	1	4	1	1	2	1	1	2	4	4	4	41	2		2		2	2	38		2	2	1			2	4	4	5	7	5	6	7	2	6	6	6	6	6	6	7	6	7	7	7	2	7
1	2	1	1	3	2	1	2	1	1	2	3	4	4	65	1		1		2	4	26		2	2	1			5	5	5	6	7	6	6	6	3	6	5	5	4	6	6	6	4	6	5	6	5	6
1	2	1	1	2	2	1	2	1	1	2	4	4	4	48	2		1		2	6	23	4	2	2	2	4		3	4	3	3	6	3	6	6	6	6	5	6	6	6	7	6	6	5	7	6	4	6
1	2	1	1	1	2	1	1	1	1	2	2	3	2	42	1		1		2	3	10	7	2	2	1			5	5	5	6	3	3	6	7	2	7	6	5	6	6	6	6	3	5	3	5	3	3
1	2	1	1	3	2	1	2	1	1	2	4	4	4	52	2		1		2	6	10	10	2	2	2	4		7	7	7	6	7	7	6	6	6	7	6	6	7	7	7	7	5	7	6	6	6	7
1	2	1	1	3	2	1	2	1	1	2	3	3	3	61	2		2		2	5	21	12	2	2	2	4		5	6	5	7	6	2	6	6	6	6	5	5	7	6	7	5	4	6	6	7	5	7
1	2	1	1	3	2	1	2	1	1	2	4	3	3	74	1		1		2	5	7		2	2	1			3	3	2	4	6	3	6	6	6	6	6	6	5	7	5	7	6	5	6	6	6	6
1	1	2	1	3	2	1	2	1	1	1	3	3	3	78	2		1		2	1	8		2	2	2	2		6	5	4	3	5	5	5	3	5	4	5	5	5	3	2	2	3	4	2	5	5	6
1	1	1	2	2	1	1	2	1	1	2	4	4	4	53	2		1		2	2	26		2	2	1			1	2	7	1	7	7	7	2	7	7	1	7	1	1	1	1	1	7	7	6	7	7
1	2	1	1	3	2	1	2	1	1	2	1	3	2	24	2		1		2	2	42	18	2	2	1			1	6	4	1	1	1	7	7	7	7	7	7	7	7	1	4	5	4	7	1	1	1
2	1	1	2	4	2	1	2	1	1	2	4	4	3	19	2		6		2	3	7	14	2	2	1			2	6	4	4	7	7	2	2	4	4	3	6	5	4	3	2	4	5	5	1	4	4
1	2	1	1	1	2	1	2	1	1	2	4	4	4	65	2		1		2	3	40		2	2	2	4		4	6	5	4	6	5	5	6	4	7	7	5	6	7	7	6	6	6	6	7	6	6
4	1	1	1	3	2	1	2	1	1	2	4	3	3	64	1		1		2	2	24		2	2	1			5	6	6	4	6	6	5	6	5	6	6	6	4	6	6	4	4	6	6	6	6	6
1	2	1	1	3	2	1	2	1	1	2	2	2	1	41	2		1		2	4	10	10	2	2	2	2		2	4	2	2	6	1	5	3	5	5	5	5	5	5	6	3	5	6	6	6	6	6
1	2	1	1	3	2	1	2	1	1	2	3	3	3	36	2		1		2	3	46		2	2	1			2	4	4	4	5	3	5	5	5	5	6	6	5	5	5	5	6	6	6	4	5	6
2	2	1	1	4	2	1	2	1	1	2	4	3	4	34	2		3		2	5	32	6	2	2	1			1	1	2	2	6	7	6	2	6	7	7	7	7	6	6	4
1	2	2	1	3	2	1	2	1	1	2	4	3	4	31	1		1		2	2	10	7	2	2	1			5	5	4	4	3	3	6	1	5	6	6	6	7	7	7	7	5	4	5	4	5	5
2	1	1	1	3	2	1	2	1	1	2	4	4	4	28	2		1		2	1	16	18	2	2	1			7	7	1	1	7	7	7	7	7	7	7	7	7	7	7	1
4	1	1	1	3	2	1	2	1	2	2	2	3	4	20	2		2		1	3	40		2	2	1			7	4	3	5	3	3	4	5	4	7	4	5	2	4	3	5	7	1	3	2	5	4
1	2	1	1	3	2	1	2	1	1	2	4	4	4	55	2		1		2	5	39		2	2	1			6	4	5	5	7	7	7	6	6	7	7	6	7	7	7	4	7	7	7	7	7	7
1	2	1	1	4	2	1	2	1	1	2	4	3	3	33	2		1		2	5	10	15	2	2	2	8		2	3	6	3	2	2	4	4	2	6	6	5	6	6	2	6	2	3	5	5	5	5
1	2	1	1	3	2	1	1	1	1	2	4	4	4	48	2		1		2	2	32		2	2	1			6	4	6	2	6	1	4	4	4	5	5	6	4	5	5	3	4	4	6	3	5	6
1	2	1	1	3	2	1	1	1	1	2	4	4	4	33	1		1		2	6	32	19	2	2	1			6	6	3	2	6	6	6	3	4	5	5	5	4	4	4	2	5	3	6	4	5	4
1	1	2	2	3	2	1	1	1	1	1	2	3	4	42	2		7	Mixed	1	3	23	16	2	2	2	7		2	5	3	6	5	3	3	3	1	4	5	6	6	6	6	7
1	2	1	1	3	2	1	2	1	1	2	3	3	3	32	2		1		2	4	2	12	2	2	1			6	6	6	6	6	6	3	3	3	5	5	5	2	3	3	3	5	6	5	6	5	6
1	2	1	1	1	2	1	2	1	1	2	4	4	4	70	2		1		2	5	2		2	2	1			7	6	4	4	7	7	5	5	6	6	5	6	5	7	6	5	6	7	7	6	6	6
1	2	1	1	3	2	1	2	1	1	2	2	3	1	21	2		1		2	3	18		2	2	2	4		5	2	3	2	4	4	2	2	1	3	6	4	3	3	4	2	3	4	6	6	5	6
1	2	1	1	3	2	1	2	1	1	2	3	2	2	43	2		1		2	3	4		2	2	2	4		3	5	3	3	4	3	3	1	6	5	3	5	6	4	6	1	6	5	4	4	3	5
1	2	1	1	3	2	1	2	1	1	2	4	3	4	63	2		1		2	4	23	12	2	2	1			2	2	2	4	3	2	5	6	5	6	6	6	6	5	5	3	3	6	5	5	5	5
1	1	1	1	3	2	2	2	1	1	2	4	4	4	20	2		2		2	3	16	12	2	2	2	3		4	2	6	2	6	5	6	6	3	3	6	5	5	4	6	5	4	6	3	4	5	2
1	2	1	2	3	2	1	2	1	1	2	2	3	2	42	2		1		2	3	8		2	2	2	4		1	5	4	5	5	4	1	2	4	4	6	6	1	6	2	4	3	7	4	4	5	6
1	2	1	2	3	2	1	1	1	1	2	3	3	2	50	2		1		2	2	42		2	2	2	4		2	2	6	6	2	2	5	5	2	5	5	5	5	5	6	2	2	4	5	2	5	3
1	2	1	1	2	2	1	2	1	1	2	4	3	4	55	2		1		2	5	29	18	2	2	1			3	5	4	4	5	3	5	3	3	6	6	4	6	5	3	3	3	4	6	3	3	4
3	1	1	2	4	2	1	2	1	1	1	4	4	4	35	2		2		2	2	41		2	2	1			4	1	7	4	6	7	6	1	6	7	6	6	5	7	6	7	4	7	6	7	7	7
2	2	1	2	2	1	1	1	2	1	1	1	2	1	31	2		1		2	3	15		2	2	2	2		3	3	3	3	3	3	6	6	6	6	6	6	6	6	6	6	4	4	4	3	3	2
4	2	2	1	1	2	2	2	2	2	1	1	1	1	42	1		1		2	4	24		2	2	2	3		1	1	1	1	1	1	6	5	5	5	6	6	4	6	5	3	3	2	2	2	2	1
1	2	1	1	1	2	1	1	1	1	1	2	3	4	35	1		1		2	2	35		2	2	1			1	1	1	7	1	1	7	7	5	6	6	6	6	6	4	5	2	7	6	4	6	7
1	2	1	1	1	2	1	2	1	1	1	3	3	3	64	1		1		2	6	32	12	2	2	1			3	3	4	2	5	2	7	6	6	7	7	7	6	6	6	7	5	3	5	6	3	5
2	2	1	1	3	2	1	2	1	1	1	4	4	4	18	2		1		2	3	8	17	2	2	2	4		1	1	1	1	3	1	6	7	7	6	6	6	6	6	6	6	4	5	2	3	2	2
1	2	1	1	3	2	1	2	2	1	2	2	3	1	62	2		1		2	5	32	19	2	2	2	5	Combination of the two options above.	1	4	1	1	1	1	7	7	6	7	6	7	7	7	7	7	5	1	2	2	2	3
1	2	1	1	3	2	1	2	1	1	2	4	4	4	28	2		2		2	5	21		2	2	1			7	1	2	3	7	7	7	7	7	7	6	7	6	7	7	7	5	5	7	3	5	5
1	1	1	1	3	2	1	2	1	1	2	4	4	4	27	2		1		2	2	32		2	2	2	3		4	2	1	2	5	6	7	1	6	7	7	7	7	7	6	2	7	6	6	4	6	7
1	2	1	1	3	2	1	2	1	1	2	4	4	4	64	2		1		2	2	32		2	2	1			7	7	7	1	7	7	4	4	5	5	5	5	4	4	5	5	4	5	5	4	6	7
1	2	1	1	3	2	1	2	1	1	2	3	3	3	20	2		1		2	3	19	18	2	2	2	4		2	5	4	3	5	4	4	5	1	5	6	6	3	5	5	5	5	4	2	3	5	3
1	2	1	1	3	2	1	2	1	1	2	4	4	4	65	1		1		2	5	45		2	2	2	4		2	2	2	2	2	2	6	4	6	6	6	6	6	7	6	3	3	3	4	3	2	2
1	2	1	2	3	2	1	2	1	1	2	3	3	4	57	1		1		2	6	32	18	2	2	1			4	5	4	7	7	4	6	5	5	5	6	5	5	5	5	4	5	4	4	4	3	4
1	2	1	1	3	2	1	2	1	1	1	3	3	4	28	2		1		2	5	23	13	2	2	1			2	2	3	2	6	3	2	6	5	7	6	7	5	6	6	6	6	6	7	6	7	7
1	2	1	1	3	2	1	2	1	1	2	4	3	4	46	1		1		2	2	26	18	2	2	1			5	5	6	6	6	6	3	3	3	5	5	5	5	4	6	5	6	6	6	5	6	5
1	2	1	1	3	2	1	2	1	1	2	3	3	3	46	1		1		2	5	30	18	2	2	2	4		3	5	5	4	3	5	4	3	4	5	4	4	4	4	2	3	3	3	5	4	3	4
1	2	1	2	3	2	1	2	1	1	2	3	4	4	66	2		1		2	4	26		2	2	2	4		4	5	2	2	4	2	5	3	6	7	7	6	3	5	3	5	5	4	4	2	4	5
3	1	1	1	2	2	1	2	1	1	1	4	3	4	25	2		2		2	5	38	10	2	2	1			2	3	2	2	5	1	6	6	5	6	6	6	6	7	5	5	6	1	5	2	3	4
1	2	1	1	3	2	1	2	1	1	1	4	3	4	46	1		1		2	2	26	15	2	2	2	4		5	3	5	5	5	5	2	4	3	5	4	5	2	4	3	3	4	6	6	6	5	4
1	2	1	1	3	2	1	2	1	1	1	4	3	4	52	2		1		2	2	43		2	2	2	4		5	4	5	5	7	5	4	2	4	5	5	5	4	4	4	2	3	4	4	4	5	4
1	1	1	1	4	2	1	2	1	1	2	3	3	3	44	1		1		2	3	23		2	2	1			4	5	5	6	7	6	5	4	3	5	5	3	4	3	5	4	4	4	4	5	5	5
2	2	1	1	3	1	1	2	1	1	1	4	4	3	21	2		1		2	2	13	9	2	2	2	4		6	2	5	2	4	6	4	4	4	2	5	6	1	4	2	5	4	7	4	3	3	2
1	1	1	1	3	2	1	2	1	1	1	4	3	4	56	1		1		2	2	26	18	2	2	1			5	5	3	3	6	5	6	7	1	5	6	6	4	2	7	4	4	6	6	5	5	6
1	2	1	1	3	2	1	2	1	1	2	3	3	4	63	2		1		2	6	2	12	2	2	1			7	7	3	2	7	7	7	4	6	7	6	6	6	6	4	4	7	6	7	7	6	7
1	2	1	1	3	2	1	2	1	1	2	3	3	3	61	1		1		2	4	23	2	2	2	2	4		3	5	5	4	5	3	6	7	6	7	5	7	7	7	7	5	6	4	5	4	5	5
2	1	1	2	3	2	1	2	1	1	1	4	4	4	40	2		2		2	4	42		2	2	2	7		6	3	4	6	7	6	5	4	5	6	6	6	5	4	4	2	4	3	4	4	4	3
2	2	1	1	3	2	1	2	1	1	1	3	4	3	23	2		1		2	4	2		2	2	2	4		4	7	7	5	6	3	7	7	7	7	7	7	7	7	7	7	3	7	7	7	3	7
1	2	1	1	3	2	1	2	1	1	2	3	3	4	41	2		1		2	2	10		2	2	2	4		6	6	6	2	7	6	2	2	2	6	2	2	2	2	2	2	3	3	6	4	5	4
2	2	1	1	3	2	1	2	1	1	1	3	3	4	32	2		2		2	4	40	3	2	2	2	4		4	4	5	7	4	4	4	6	3	4	7	3	2	4	5	5
1	1	1	1	3	1	1	1	1	1	2	4	4	4	44	1		1		2	6	4	18	2	2	1			7	7	1	1	7	7	7	6	7	7	7	7	7	6	6	6	1	7	7	1	7	5
1	2	1	1	3	2	1	2	1	1	2	4	4	4	40	2		1		2	4	18		2	2	2	4		6	6	3	3	7	6	4	4	2	6	6	5	6	4	6	6	7	6	6	6	6	7
2	1	2	1	3	1	1	2	1	1	1	4	4	4	21	2		2		2	2	18		2	2	2	7		1	1	1	7	7	1	7	1	5	5	7	5	5	7	1	1
1	2	1	2	3	2	1	2	1	1	2	4	3	4	63	2		1		2	3	10		2	2	1			6	7	4	1	7	7	7	6	3	7	7	7	7	7	6	6	6	6	7	3	6	7
1	2	1	1	3	2	1	2	1	1	1	4	3	4	61	1		1		2	4	18	13	2	2	2	4		6	7	6	7	7	6	6	3	6	6	6	6	4	6	3	2	3	4	6	3	5	5
1	2	1	1	3	2	1	2	1	1	2	4	3	1	55	1		2		2	2	44	15	2	2	1			7	7	4	6	7	7	2	4	6	6	2	6	2	4	6	5	6	6	6	2	6	6
1	1	1	1	3	2	1	2	1	2	2	4	4	4	45	2		6		2	3	40		2	2	1			7	5	7	3	7	5	3	6	6	5	5	7	5	6	6	6	4	4	7	2	5	3
2	2	1	1	3	2	1	2	1	1	2	4	4	4	27	2		7	Mixed race	2	2	32		2	2	2	2		4	4	4	4	5	4	5	5	3	5	7	5	5	5	5	5
1	1	1	1	3	2	1	2	1	1	2	4	4	4	40	1		1		2	6	18	17	2	2	1			5	5	7	2	7	6	7	7	6	7	7	6	6	4	4	4	6	7	6	2	7	7
1	2	1	1	3	2	1	2	1	1	2	4	4	1	19	2		6		1	2	2		2	2	1			5	5	5	3	5	5	7	2	6	5	5	6	2	6	3	4	5	3	5	2	5	5
1	2	1	1	3	2	1	1	1	1	1	3	3	2	21	2		1		2	2	24	16	2	2	2	4		5	4	6	5	3	5	5	3	3	6	2	4	5	3	3	4	3	3	3	3	6	6
1	2	1	1	4	2	1	2	1	1	2	3	2	2	65	2		1		2	2	2		2	2	1			1	1	2	2	1	1	3	4	4	4	3	5	4	5	5	4	2	3	3	4	4	5
2	2	1	1	3	2	1	2	1	1	1	3	4	2	51	2		1		2	5	39	12	2	2	1			4	6	5	1	6	4	6	4	5	5	5	5	1	5	1	1	6	4	4	4	5	5
1	2	1	1	3	2	1	2	1	1	2	4	3	4	58	2		1		2	5	8	4	2	2	2	4		4	3	4	5	4	3	4	4	5	5	4	6	4	7	6	5	1	1	1	1	1	1
1	1	2	2	3	2	1	1	1	1	2	4	4	4	69	2		2		2	2	45		2	2	2	4		4	4	6	6	7	3	2	6	6	6	6	5	6	6	5	5	6	6	5	3	6	6
1	2	1	1	3	2	1	1	1	1	1	4	4	3	62	2		1		2	3	28	9	2	2	2	8		1	3	2	2	1	1	6	2	7	7	6	7	7	6	7	6	1	1	1	2	2	2
1	2	1	1	3	1	1	2	2	1	1	3	2	2	62	2		1		2	6	12	19	2	2	2	8		2	5	2	3	3	2	5	5	6	6	6	6	4	6	3	3	5	5	4	5	4	6
2	1	1	2	4	2	1	1	1	1	2	4	4	4	20	2		2		2	2	29	12	2	2	1			7	1	2	1	7	7	6	3	6	4	6	6	7	3	2	2	2	2	1	3	5	3
1	2	1	1	3	2	1	2	1	1	2	4	3	4	69	1		1		2	4	22	15	2	2	1			2	5	4	2	5	2	6	6	6	6	4	6	6	7	7	7	2	3	3	4	4	4
1	2	1	1	3	2	1	2	1	1	2	3	2	4	43	2		1		2	2	19		2	2	2	3		4	6	2	2	6	2	6	6	5	6	7	7	5	6	6	5	6	3	4	4	5	4
1	2	1	1	3	2	1	2	1	1	1	3	3	3	65	1		1		2	5	21		2	2	2	2		5	5	6	3	5	5	4	4	5	4	3	5	3	4	2	2	4	3	3	3	3	4
2	1	1	2	2	1	1	2	1	1	2	4	4	4	20	2		2		2	3	40	16	2	2	1			2	1	1	2	7	7	6	6	6	6	6	6	7	5	6	3
1	2	1	1	3	2	1	2	1	1	2	3	3	4	26	2		1		2	4	8	12	2	2	2	4		5	4	4	3	6	6	5	5	5	5	6	5	4	5	5	4	3	3	4	3	4	5
1	1	2	1	3	2	1	2	1	1	1	3	3	3	38	2		1		2	3	40		2	2	1			3	5	3	3	5	3	6	6	6	7	6	6	3	5	3	4	5	5	5	5	5	5
3	1	1	1	3	2	1	1	1	1	1	4	4	4	31	1		2		2	3	43	18	2	2	2	5	Not sure	7	7	1	1	7	7	5	2	6	7	4	7	6	6	7	3
1	2	1	1	3	2	1	2	1	1	2	4	4	4	57	1		1		2	3	26	18	2	2	1			6	6	6	7	7	6	5	6	4	7	6	5	6	6	6	6	7	6	7	5	6	6
1	2	1	1	2	2	1	2	1	1	2	4	3	4	56	2		1		2	6	23		2	2	1			3	5	4	4	6	5	6	5	4	6	5	6	4	7	5	5	6	5	6	6	5	6
1	2	1	1	3	2	1	2	1	1	2	2	4	4	28	2		1		2	5	46	10	2	2	1			4	5	4	5	6	4	4	6	6	6	6	7	6	7	7	3	3	6	3	6	3	6
1	2	1	1	3	2	1	2	1	1	2	3	3	4	39	2		1		2	6	26	10	2	2	1			6	6	6	4	6	6	6	6	6	6	6	7	6	6	6	6	6	6	6	6	6	6
1	2	1	1	3	2	1	2	1	1	2	4	4	4	33	2		1		2	2	26		2	2	1			4	5	4	4	6	5	4	2	5	5	6	6	3	6	4	4	4	5	5	3	6	5
1	2	1	1	3	2	1	2	1	1	2	4	3	4	38	2		1		2	2	23	9	2	2	1			5	5	4	6	7	5	1	1	6	5	1	6	1	4	3	1	4	5	5	6	5	6
1	2	1	1	3	2	1	2	1	1	2	3	3	3	53	1		1		2	5	8	4	2	2	1			2	4	4	3	4	3	6	4	6	7	5	6	4	6	4	4	6	5	6	5	4	5
1	2	1	1	3	2	1	2	1	1	2	3	4	3	45	2		1		2	3	10	18	2	2	1			5	5	7	5	7	5	6	3	7	7	3	7	4	7	4	4	3	6	4	4	4	7
1	2	1	1	3	2	1	2	1	1	2	3	3	4	68	1		1		2	5	26		2	2	1			2	2	6	4	6	6	5	6	6	7	6	6	5	5	6	5	6	5	4	5	5	5
1	1	1	2	3	1	1	2	1	1	2	4	4	4	30	2		2		2	3	40	16	2	2	2
1	2	1	1	2	2	1	2	1	1	2	4	4	4	59	2		1		2	4	46		2	2	1			6	4	4	4	6	6	4	2	4	6	6	4	6	3	7	7	7	7	6	4	5	7
1	1	1	1	3	2	1	2	1	1	1	3	3	4	67	2		1		2	5	4		2	2	1			3	5	5	2	6	6	7	4	6	7	5	6	7	6	6	7	4	5	6	5	2	4
1	1	1	1	2	1	1	1	1	1	1	4	3	2	37	1		2		2	6	21	17	2	2	2	8		6	4	3	2	5	3	5	2	6	6	7	3	6	4	3	3	5	3	3	3	4	4
1	2	1	1	3	2	1	2	1	1	2	4	4	4	54	2		1		2	4	43	9	2	2	2	4		6	6	4	5	7	6	5	2	5	6	4	6	5	6	6	4	7	7	6	7	6	6
1	2	1	1	3	2	1	2	1	1	2	3	4	4	36	2		1		2	3	46		2	2	1			3	3	3	4	6	3	5	5	5	5	5	5	5	5	5	5	6	6	7	6	5	5
1	1	1	1	3	2	1	1	1	1	1	1	4	4	30	2		2		2	5	45	2	2	2	2	5	My human right and choice	5	4	1	1	4	4	3	1	3	6	6	4	6	5	1	2	2	6	4	4	1	2
2	2	1	1	4	2	1	2	1	1	1	4	4	4	38	2		1		2	1	42		2	2	2	3		7	6	7	7	7	7
1	2	1	1	3	2	1	2	1	1	2	4	4	4	63	2		1		2	2	18	4	2	2	1			5	5	6	5	5	5	4	3	5	4	3	5	1	4	5	1	6	4	5	4	5	6
1	2	1	1	2	2	1	2	1	1	2	2	2	1	27	2		1		2	3	10		2	2	2	8		1	5	1	1	1	1	5	4	7	7	7	7	6	7	7	4	7	7	7	7	7	7
2	1	1	2	3	1	1	2	1	1	1	4	3	3	21	2		1		2	2	28	9	2	2	1			4	4	6	4	7	6	6	3	4	5	7	6	5	4	6	4	4	4	6	4	5	7
1	2	1	1	3	2	1	2	1	1	2	3	4	2	25	2		1		2	3	40		2	2	2	7		1	3	3	1	2	1	5	5	5	6	7	7	5	6	4	5	2	4	4	4	4	2
1	1	1	1	3	2	1	2	1	1	2	4	4	4	67	2		2		2	6	8	10	2	2	2	4		4	2	6	6	7	4	5	1	4	6	6	6	6	1	6	6	6	2	2	2	2	4
1	2	1	1	2	2	1	2	1	1	2	3	3	4	76	2		1		2	2	46		2	2	1			7	5	6	6	6	7	5	5	5	5	5	6	5	4	4	4	5	6	6	3	6	5
1	2	1	1	3	2	1	2	1	1	2	4	4	4	27	2		1		2	2	4		2	2	2	4		5	5	4	5	6	5	5	4	6	7	5	6	6	4	5	3	3	6	5	3	6	6
1	2	1	1	3	2	1	2	1	1	1	2	3	3	43	1		1		2	5	32	10	2	2	1			3	4	4	4	5	2	5	2	5	6	4	6	5	7	4	3	4	4	2	4	6	2
2	1	1	1	3	2	1	1	1	1	2	4	3	4	18	2		2		2	1	24		2	2	2
1	1	1	1	3	2	1	2	1	1	2	3	2	3	25	1		1		2	4	4		2	2	2	4		4	4	4	3	5	3	4	3	4	4	6	5	5	3	3	3	4	4	3	3	5	4
1	1	1	2	3	2	1	2	1	1	2	4	4	4	74	2		2		2	3	43		2	2	2	4		6	6	3	2	2	6	6	3	7	6	3	6	5	6	6	3	2	6	6	5	6	6
1	2	1	1	3	2	1	2	1	1	2	4	3	4	26	2		2		2	3	40	19	2	2	2	7		3	5	7	3	7	6	5	5	7	7	7	5	7	7	7	7	6	3	6	3	1	3
1	2	1	1	3	2	1	2	1	1	2	2	3	2	19	1		1		2	4	24	17	2	2	2	5	A man made virus, pushing to give us a man made vaccine. Virus is very low lethality rate but overplayed by media	2	2	6	4	3	2	7	7	7	7	7	7	7	7	7	7	5	3	6	2	1	4
1	2	1	1	3	2	1	2	1	1	2	4	4	4	47	2		1		2	2	26		2	2	2	4		7	7	7	7	7	7	7	4	7	7	7	7	7	7	7	7	7	7	7	4	7	7
1	1	1	1	3	2	1	2	1	1	2	4	4	4	28	2		1		2	2	46	18	2	2	1			7	7	1	1	7	7	6	7	6	1	6	6	6	7	7	2	2	2	2	2	6	3
1	2	1	2	3	1	1	2	1	1	2	1	4	1	47	2		1		2	3	18	20	2	2	2	4		1	2	2	2	4	1	2	6	6	5	6	6	5	6	6	6	2	6	6	6	5	4
1	2	1	1	3	2	1	2	1	1	2	3	3	4	56	1		1		2	2	21	4	2	2	2	8		1	3	2	1	4	1	5	5	5	7	5	6	7	7	7	5	4	5	5	6	5	5
1	2	1	1	2	2	1	2	1	1	2	4	3	2	43	2		1		2	4	45	18	2	2	1			6	5	7	6	7	6	6	2	6	5	6	6	5	7	5	2	6	5	6	3	5	5
1	2	1	1	2	2	1	2	1	1	2	3	4	4	33	2		1		2	5	40		2	2	1			5	6	7	6	5	6	7	6	6	7	6	7	7	6	7	5	6	5	6	6	5	5
1	2	1	1	3	2	1	2	2	2	2	3	3	1	26	2		1		2	4	4	12	2	2	2	7		3	3	3	2	5	3	7	7	7	7	7	7	7	7	7	7	4	3	5	3	3	2
1	2	1	1	1	2	1	2	1	1	2	3	4	4	33	1		1		2	2	18	18	2	2	1			3	4	4	5	1	5	6	6	5	6	6	5	4	6	5	4	5	4	5	4	4	4
1	2	1	1	3	2	1	2	1	1	2	3	4	3	35	2		1		2	3	26	16	2	2	2	7		3	4	4	3	7	5	2	3	5	3	5	5	3	3	3	1	3	3	3	2	3	5
1	2	1	2	3	2	1	2	1	1	2	4	4	4	55	2		1		2	3	37	9	2	2	1			4	4	4	2	6	4	5	5	4	5	5	5	5	4	4	4	5	5	5	5	6	6
1	2	1	1	3	2	1	2	1	1	2	4	4	4	64	2		1		2	5	21		2	2	1			3	5	4	3	7	6	4	3	4	3	4	4	4	4	1	2	5	5	6	3	5	6
1	2	1	1	4	2	1	2	1	1	2	3	4	4	48	2		2		2	6	21	19	2	2	2	5		4	5	5	3	4	6	6	5	4	5	6	5	6	4	5	4	4	5	5	4	4	5
1	2	1	1	3	2	1	2	1	1	2	4	2	4	33	2		1		2	5	8	18	2	2	1			3	5	5	5	4	3	7	6	5	7	7	6	7	5	6	6	7	5	7	7	3	3
1	1	1	1	1	2	1	2	1	1	1	3	3	4	68	1		1		2	3	26		2	2	2	4		2	2	3	3	5	2	4	3	5	3	4	5	2	4	3	4	4	5	6	3	5	5
2	2	1	1	3	1	1	2	1	1	2	4	3	4	45	2		2		2	3	40		2	2	2
1	2	1	1	3	2	1	2	2	1	1	2	2	2	64	2		1		2	2	11		2	2	2	8		1	4	4	3	1	1	5	2	1	2	5	1	4	1	1	1	3	2	4	2	2	4
1	2	1	1	3	2	1	2	1	1	2	4	4	4	73	2		1		2	5	23		2	2	1			5	4	3	4	6	5	4	6	5	5	4	6	5	5	6	5	4	3	5	5	3	4
1	2	1	1	4	1	1	2	1	1	2	4	4	4	32	2		6		1	4	28	12	2	2	2	7		7	4	7	4	7	7	7	7	7	7	7	7	7	1	7	4	1	7	7	1	7	7
2	1	1	1	4	2	1	2	1	1	2	4	3	4	75	2		1		2	2	26		2	2	2	4		6	6	6	1	7	7	2	2	7	5	6	4	2	3	5	5	2	3	2	1	6	3
1	2	1	1	1	2	1	2	1	1	2	3	3	4	26	2		1		2	5	10	13	2	2	1			6	7	6	4	7	7	5	6	2	4	4	4	5	4	6	6
3	1	1	2	3	2	1	2	1	1	2	4	4	4	51	2		2		2	5	21	12	2	2	1			4	3	4	4	5	4
1	2	1	1	3	2	1	2	1	1	1	4	3	4	72	1		1		2	5	8		2	2	2	4		1	6	3	1	5	4	6	6	6	7	6	7	7	6	7	6	6	6	6	3	4	5
1	2	1	1	3	2	1	2	1	1	2	4	4	4	30	2		1		2	3	32	12	2	2	2	4		1	5	4	4	4	1	6	6	5	6	6	6	6	5	6	6	5	5	6	3	2	5
2	2	1	1	3	2	1	2	1	1	2	2	4	2	64	2		1		2	3	46	13	2	2	2	2		1	4	4	2	1	1	4	4	6	4	3	6	4	4	4	2	2	2	2	2	1	2
1	2	1	1	2	2	1	2	1	1	2	4	3	3	63	1		1		2	4	26		2	2	1			5	5	4	4	6	5	5	4	4	5	5	5	5	5	5	5	6	6	4	4	5	6
1	2	1	1	1	2	1	2	1	1	2	4	4	4	72	2		2		2	2	29		2	2	2	4		5	5	4	4	7	5	2	3	3	2	2	3	2	3	3	2	4	6	4	6	5	5
1	2	1	1	3	2	1	2	1	1	2	4	3	4	66	2		1		2	3	23		2	2	1			6	5	5	3	7	6	4	3	5	6	5	6	4	4	3	3	6	5	5	5	5	5
1	2	1	1	4	2	1	1	1	1	2	2	3	2	23	2		1		2	5	40	8	2	2	1			3	5	5	3	5	2
1	2	1	1	3	2	1	2	1	1	2	4	3	4	69	2		1		2	4	42		2	2	1			2	4	4	3	5	5	5	4	5	5	4	5	5	5	5	3	4	5	5	3	4	4
1	2	1	2	4	2	1	2	1	1	2	3	4	2	29	2		1		2	5	23		2	2	1			5	5	5	6	6	5	5	5	3	6	7	7	6	6	7	5	6	6	3	6	5	5
1	2	1	1	3	2	1	2	1	1	1	4	4	3	46	2		1		2	1	23		2	2	1			1	7	7	7	7	1	2	1	7	1	4	1	1	1	2	1	6	6	7	3	7	4
1	2	1	1	3	2	1	2	1	1	1	4	3	4	43	1		1		2	2	18	16	2	2	1			5	6	6	6	6	5	5	6	3	6	5	5	5	6	5	7	7	4	6	6	6	4
2	2	1	1	3	1	1	1	1	1	1	4	4	4	18	2		2		2	2	10		2	2	2	3		4	4	4	4	6	4	7	7	7	7	7	7	6	6	7	5	4	4	1	4	7	4
2	2	1	1	2	2	1	2	1	1	2	3	3	2	33	2		6		1	3	36	18	2	2	2	4		4	3	3	3	5	4	5	3	6	6	5	6	5	4	5	4	3	5	3	4	4	5
2	2	1	2	4	2	1	2	1	1	2	3	3	3	36	2		1		2	4	30	18	2	2	1			6	6	6	6	7	6	6	6	6	6	6	6	7	6	6	6	6	4	6	6	5	6
1	2	1	1	3	2	1	2	1	1	2	4	4	4	69	1		1		2	4	26		2	2	1			5	4	4	4	6	4	4	4	5	5	4	6	5	5	4	5	7	7	7	6	6	5
1	2	1	1	3	2	1	2	1	1	2	3	4	3	43	1		1		2	5	46	19	2	2	2	4		1	6	4	2	4	1	5	2	3	4	7	5	6	6	6	4	5	4	3	4	4	2
1	2	1	1	3	2	1	2	1	1	2	3	3	4	48	2		1		2	6	26	12	2	2	2	4		4	5	6	6	7	4	6	7	1	5	5	6	6	7	7	7	6	7	7	7	6	6
1	2	1	2	3	2	1	2	1	1	2	4	3	4	61	2		1		2	4	40	12	2	2	1			4	5	5	4	4	4	6	6	5	6	6	6	6	6	6	6	6	6	4	6	5	6
1	2	1	1	3	2	1	2	1	1	2	4	3	3	60	2		1		2	3	39	16	2	2	1			6	6	6	4	7	4	1	3	1	1	1	1	1	1	7	3	2	7	6	6	5	6
1	2	1	1	3	2	1	2	1	1	2	4	3	4	44	1		1		2	3	10	4	2	2	2	4		3	2	3	4	6	5	6	7	6	7	6	6	7	7	7	7	6	6	4	3	6	6
1	2	1	1	3	2	1	2	1	1	2	4	3	4	73	1		1		2	4	10		2	2	1			7	5	7	6	7	7	4	3	2	4	5	4	4	5	5	6	7	6	7	5	6	7
1	2	1	1	3	2	1	2	1	1	2	4	4	4	69	1		1		2	6	40		2	2	1			6	7	5	4	6	6	5	5	4	5	6	5	5	4	5	3	5	5	5	4	5	6
1	2	1	1	3	2	1	2	1	1	1	2	3	3	42	2		1		2	4	32	19	2	2	2	4		1	1	3	1	1	1	4	3	5	3	4	3	4	3	5	3	4	3	3	1	4	3
1	1	1	1	3	2	1	2	1	1	2	4	3	4	54	1		1		2	2	18	7	2	2	2	2		1	1	5	1	5	1	7	6	6	7	7	7	5	7	7	7	6	4	5	5	4	4
1	2	1	1	3	2	1	2	1	1	2	4	3	4	25	1		1		2	5	4		2	2	1			7	7	7	7	7	7	5	5	3	6	7	7	6	3	6	6	7	6	7	2	7	7
2	1	1	2	3	1	1	2	1	1	1	4	4	4	21	2		1		2	2	28	9	2	2	1			4	4	5	4	7	6	6	5	5	5	5	5	6	6	6	5	6	5	6	4	5	6
1	2	1	1	3	2	1	2	1	1	2	3	3	4	59	2		2		2	5	34	4	2	2	1			7	6	7	7	7	7	4	4	7	7	6	7	6	7	7	7	7	7	6	6	6	7
2	1	1	1	3	2	1	1	1	1	2	4	3	4	30	2		1		2	3	32	13	2	2	1			3	6	3	3	5	2	6	7	7	7	7	7	7	6	7	7	4	6	5	3	7	7
1	2	1	1	3	2	1	2	1	1	2	4	3	4	36	1		1		2	4	36	10	2	2	2	4		6	6	6	5	7	7	4	5	4	7	5	7	4	4	4	3	5	5	6	7	5	4
1	2	1	1	3	2	1	2	1	1	1	3	3	4	77	1		1		2	5	32	13	2	2	1			6	5	5	2	5	5	6	6	7	7	7	7	7	6	7	6	3	5	5	3	7	4
1	2	1	1	4	2	1	2	1	1	2	3	4	4	53	2		1		2	5	23		2	2	2	5	I will wait until it’s deemed extremely safe.	5	6	6	7	2	6	4	4	5	5	2	6	5	7	6	4	2	3	5	2	3	2
2	1	1	2	3	2	1	2	1	1	2	2	3	3	20	2		1		2	3	13		2	2	2	4		4	4	5	5	6	5	6	5	6	5	5	5	5	5	5	4	6	4	5	4	3	4
1	2	1	1	3	2	1	2	1	1	2	4	4	4	68	2		1		2	6	2		2	2	1			2	2	4	4	5	2	7	7	7	7	6	7	7	7	7	7	3	5	6	4	4	4
2	1	1	1	3	2	1	2	1	1	1	3	4	4	20	2		2		2	2	23		2	2	1			4	1	1	1	7	4	4	4	3	4	7	2	1	5	4	4	4	6	5	4	5	4
1	2	1	1	3	2	1	2	1	1	2	3	2	4	31	2		1		2	3	10	18	2	2	1			3	5	2	1	7	2	5	4	6	5	6	5	2	6	5	2	6	4	6	4	6	5
1	2	1	1	3	2	1	2	1	1	2	4	3	1	55	1		2		2	2	44	15	2	2	1			7	6	4	7	7	7	2	2	6	6	1	6	2	6	7	3	6	6	6	6	6	6
1	1	1	1	3	2	1	2	1	1	2	4	4	3	67	2		1		2	3	32	15	2	2	1			6	4	4	1	7	7	7	7	7	7	6	6	6	7	7	7	7	4	7	7	6	6
1	2	1	1	3	2	1	2	1	1	1	4	3	4	48	2		3		2	2	26		2	2	2	2		3	3	5	3	5	3	5	5	4	5	5	5	5	5	5	3	2	3	4	2	3	3
1	2	1	1	3	2	1	2	1	1	1	4	4	4	33	2		1		2	3	23	16	2	2	1			5	4	4	4	6	5	7	4	6	6	7	7	4	3	4	4	4	2	4	4	1	3
1	2	1	1	3	2	1	2	1	1	2	3	4	4	77	2		1		2	3	10		2	2	1			6	6	6	4	7	6	3	3	6	6	5	7	6	5	7	6	5	3	7	7	5	7
1	2	1	1	3	2	1	2	1	1	2	4	4	4	23	2		1		2	2	23	20	2	2	1			5	5	4	1	6	5	7	7	7	7	7	7	7	7	7	7	5	5	5	4	3	4
2	2	1	2	3	2	1	2	1	1	2	4	4	4	25	2		2		2	2	43		2	2	1			2	1	7	1	2	1	7	2	4	7	7	7	7	4	4	4	1	7	2	3	6	2
1	2	1	1	3	2	1	1	1	1	2	2	2	4	46	2		1		2	3	10		2	2	1			2	4	2	2	6	5	2	2	3	5	4	5	4	4	4	3	6	4	3	3	4	4
1	2	1	1	3	2	1	2	1	1	2	2	2	3	41	2		1		2	4	10	10	2	2	2	2		2	3	2	2	6	2	4	6	6	5	5	5	5	6	6	4	7	7	6	7	7	6
1	2	1	2	3	2	1	2	1	1	2	3	3	4	45	1		1		2	5	10	9	2	2	1			5	5	3	5	5	5	6	6	6	5	6	6	3	7	5	3	6	6	6	5	6	6
1	2	1	1	3	1	1	2	1	1	2	3	3	2	43	2		1		2	3	4		2	2	2	4		3	3	3	3	5	4	4	3	5	4	5	5	5	5	5	2	6	5	6	4	5	6
1	1	1	1	3	2	1	1	1	1	2	4	4	4	31	1		1		2	2	11		2	2	1			7	7	7	7	7	7	1	1	7	5	7	5	5	7	5	4	4	7	4	4	7	7
1	2	1	1	3	2	1	2	1	1	1	3	3	2	65	1		1		2	3	23		2	2	2	7		2	4	4	4	3	2	6	6	6	6	6	6	5	6	6	2	3	3	3	4	2	3
1	2	1	1	1	2	1	2	1	1	2	4	4	4	72	2		2		2	1	29		2	2	2	4		6	4	4	4	7	5	3	3	4	5	3	4	4	3	3	6	5	5	5	4	4	4
1	2	1	2	4	2	1	2	1	1	2	4	3	4	58	2		2		2	3	10	18	2	2	2	4		3	4	4	4	5	2	4	4	4	5	4	4	5	6	7	6	4	6	5	5	2	6
1	2	1	1	3	2	1	2	1	1	2	4	3	4	56	1		1		2	3	21	13	2	2	1			6	6	5	5	7	6	5	3	5	6	6	6	5	5	4	5	5	7	4	6	7	5
1	2	1	1	3	1	1	1	2	2	1	2	2	1	67	2		1		2	3	1	6	2	2	2	3		4	3	5	5	3	4	3	3	3	3	4	5	2	4	2	5	1	4	3	4	3	4
2	1	1	1	2	2	1	2	1	1	2	3	3	4	22	2		1		2	2	10	18	2	2	1			2	5	6	6	5	2	5	3	5	2	2	5	2	6	3	3
1	2	1	1	3	2	1	2	1	1	2	3	3	4	63	1		1		2	2	18		2	2	1			7	4	6	2	7	7	5	5	4	5	5	6	3	5	6	5	5	5	5	5	6	6
1	1	1	2	3	2	1	2	1	1	2	3	3	4	37	1		2		2	1	21	13	2	2	1			7	4	4	4	7	7	7	3	5	7	7	5	5	4	3	3	5	4	6	4	7	6
1	2	1	1	3	2	1	2	1	1	2	4	4	4	45	1		1		2	3	40	17	2	2	1			7	7	7	4	7	7	3	7	7	7	7	7	7	7	7	7	7	5	7	7	7	6
1	2	1	1	3	2	1	2	1	1	2	3	3	4	26	3	Non-binary	1		2	6	26	10	2	2	1			6	6	3	5	7	6	5	6	5	6	5	6	6	6	7	5	7	5	6	6	5	6
1	2	1	1	3	2	1	1	1	1	1	4	4	1	42	2		1		2	3	40		2	2	2	3		2	1	2	1	2	3	5	5	2	7	5	7	3	3	6	4	6	2	3	1	2	4
1	1	1	1	3	2	1	2	1	1	2	3	4	4	85	1		1		2	4	26	13	2	2	1			6	3	3	3	7	6	4	4	5	4	5	5	4	5	4	3	5	5	4	4	7	5
1	2	1	1	3	2	1	2	1	1	2	3	3	4	27	2		1		2	5	42	10	2	2	2	4		6	7	6	6	7	7	2	6	2	6	6	4	4	6	7	2	4	6	4	4	5	5
1	2	1	1	1	2	1	2	1	1	2	4	4	4	74	2		1		2	5	26		2	2	2	4		5	5	6	6	6	5	5	5	3	5	5	5	6	2	6	4	4	5	5	5	3	6
1	2	1	1	1	2	1	2	1	1	2	4	4	4	71	2		1		2	4	18		2	2	1			1	2	2	1	5	1	4	4	6	5	5	5	5	7	6	7	6	6	6	6	5	6
2	1	1	1	3	2	1	2	1	1	1	3	4	4	37	1		2		1	3	46	9	2	2	1			4	6	5	5	7	6	7	7	6	6	6	6	5	4	6	5	6	3	3	2	4	3
2	1	2	1	2	1	1	2	1	1	1	2	3	3	19	2		2		2	6	17	19	2	2	2	7
3	2	1	1	3	2	1	2	1	1	2	4	4	4	18	2		1		2	2	13		2	2	2	4		2	5	5	3	5	2	5	5	2	6	5	5	5	6	3	4	6	5	4	3	3	6
2	2	1	1	3	2	1	2	1	1	2	4	4	4	63	2		1		2	2	23		2	2	2	4		3	3	3	3	5	5	5	3	4	5	5	4	3	5	3	3	5	4	5	4	5	5
2	2	1	1	3	2	1	2	1	1	2	4	4	4	40	1		1		2	6	23	17	2	2	1			7	6	2	1	7	6	7	1	7	7	7	6	6	2	1	2	7	4	7	2	6	5
1	2	1	1	3	2	1	2	1	1	2	4	4	2	69	1		1		2	5	29	13	2	2	1			5	6	6	5	6	6	6	6	6	7	7	7	7	7	7	7	5	3	5	5	4	6
1	2	1	1	4	2	1	2	1	1	2	2	4	4	19	2		1		2	2	17	16	2	2	2	7		1	2	5	3	2	3	4	4	2	4	7	3	3	4	6	4	4	6	6	6	2	1
2	2	1	1	3	2	1	2	2	1	1	2	2	2	50	1		1		2	5	27		2	2	1			2	3	3	3	5	2	4	3	4	5	5	5	5	4	5	5	5	3	5	5	3	5
1	2	1	2	3	2	1	2	1	1	2	4	3	4	52	1		1		2	6	4	10	2	2	1			2	6	2	4	5	5	7	7	6	7	6	7	6	7	7	7	7	2	4	3	1	3
1	2	1	2	3	2	1	2	1	1	2	4	4	4	46	2		1		2	6	40	4	2	2	1			2	6	7	5	7	5	7	7	6	7	7	7	7	7	7	7	7	6	7	7	7	6
1	1	1	1	3	2	1	2	1	1	1	3	3	4	63	1		2		2	2	42		2	2	1			6	7	6	6	7	7	6	2	5	6	7	5	2	6	3	2	3	6	3	2	6	6
1	2	1	1	2	2	1	2	1	1	2	4	3	4	62	1		2		2	4	23		2	2	2	4		2	2	4	4	6	2	6	6	1	6	5	6	5	7	6	6	4	7	7	7	6	7
1	2	1	1	3	2	1	2	1	1	2	3	3	4	18	2		2		2	2	29		2	2	1			2	5	4	6	7	3	5	6	4	6	5	6	5	6	7	3	5	3	4	5	5	4
1	1	1	1	1	1	1	1	2	2	2	1	2	1	57	1		7	american	2	5	40	5	2	2	2	8		1	1	1	4	1	1	5	6	5	7	3	6	4	7	7	4	1	1	1	1	4	2
1	1	1	1	3	2	1	1	1	1	1	4	4	4	34	1		2		2	5	10	8	2	2	1			7	5	4	1	7	5	7	5	7	7	7	7	7	6	7	5	1	1	3	1	5	5
1	2	1	1	3	2	1	2	2	1	1	4	4	1	74	2		1		2	1	2		2	2	2	3		3	4	4	3	4	1	3	4	5	5	5	5	4	4	4	4	4	3	2	3	5	4
2	1	1	1	3	2	1	2	1	1	1	4	4	4	19	2		2		2	3	23	1	2	2	2	8		2	2	4	2	6	2	5	7	3	1	4	4	2	4	5	7	5	4	6	5	3	4
1	2	1	1	3	2	1	2	1	1	2	4	4	4	58	2		1		2	2	22		2	2	2	4		5	6	7	3	5	5	4	3	6	6	6	6	6	5	4	4	2	6	5	6	7	6
1	2	1	1	3	2	1	2	1	1	2	3	4	4	18	2		1		2	3	2		2	2	1			3	6	5	3	6	5	6	4	5	5	5	5	5	3	5	2	6	6	7	7	6	6
1	2	1	2	3	2	1	2	1	1	2	3	2	4	73	1		1		2	6	2		2	2	1			5	2	4	3	6	4	4	4	5	5	2	6	4	4	4	3	6	6	6	6	4	6
1	2	1	1	1	2	1	2	1	1	1	4	4	4	85	2		1		2	3	8		2	2	1			6	6	7	1	6	6	5	4	7	6	6	6	5	6	4	3	4	5	5	3	3	5
1	2	1	1	3	2	1	2	1	1	2	3	4	4	36	2		1		2	4	23		2	2	1			5	6	6	6	7	6	5	3	5	6	6	5	4	6	5	6	6	6	6	7	6	6
1	2	2	1	3	2	1	2	1	1	1	4	4	2	27	2		1		2	3	42		2	2	2	3		2	2	3	2	2	1	6	5	6	6	5	5	7	6	6	7	6	3	6	6	1	6
2	1	1	1	3	2	1	1	1	1	2	4	4	4	31	1		7	Hispanic	1	5	26	9	2	2	1			6	6	5	6	6	5	5	6	6	5	6	5	6	5	5	5	4	3	4	4	5	4
1	1	1	2	3	2	1	2	1	1	2	4	4	4	40	2		2		2	3	32	13	2	2	2	4		4	2	7	1	7	7	7	7	7	7	7	7	7	7	7	7	6	7	4	4	4	6
1	1	1	1	3	1	1	2	1	1	2	4	3	3	24	2		2		2	5	10	15	2	2	1			4	5	4	3	5	5	5	5	3	5	5	4	2	4	3	4	4	6	5	5	5	5
1	2	1	1	3	2	1	2	1	1	2	4	4	4	56	2		1		2	2	23		2	2	2	4		1	2	2	1	4	1	7	7	7	7	7	7	7	6	7	7	5	1	3	2	5	3
2	2	1	1	3	2	1	2	1	1	2	4	4	4	19	2		2		1	2	32	18	2	2	2	4		4	6	5	1	7	5	5	4	3	5	7	5	2	5	2	2	3	5	7	2	3	6
1	2	1	1	3	2	1	1	1	1	2	3	3	2	54	2		1		2	4	23	15	2	2	2	8		3	4	4	4	5	3	6	6	5	6	5	6	5	6	6	6	3	4	4	4	5	5
1	1	1	1	3	2	1	2	1	1	2	3	3	4	49	2		1		2	2	26	18	2	2	1			1	4	2	5	5	3	4	2	3	5	2	5	4	4	2	4	6	7	7	5	5	7
1	2	1	1	3	2	1	2	1	1	2	3	4	3	21	2		1		2	3	23		2	2	2	4		4	5	6	6	2	2	5	2	5	6	4	6	7	6	6	5	6	6	6	3	5	4
1	1	1	1	4	1	2	2	2	1	2	1	4	4	35	1		2		2	3	7		2	2	2	7
1	2	1	1	3	1	1	2	1	1	2	3	4	3	30	2		1		2	4	46	13	2	2	2	2		3	3	7	7	5	5	5	7	7	7	5	7	7	7	7	7	2	2	6	1	1	5
2	1	1	2	3	2	1	1	1	1	2	2	3	3	20	1		2		2	2	20		2	2	2	8		3	1	3	5	4	1	6	7	6	6	6	6	6	2	4	2
1	2	1	1	3	2	1	2	1	1	2	4	4	4	51	2		1		2	4	8		2	2	1			7	6	7	6	7	7	3	3	4	5	4	5	5	3	3	3	6	5	5	5	5	5
2	1	1	1	3	2	1	1	1	1	2	3	4	4	54	1		1		2	2	28	9	2	2	1			2	4	4	3	7	5	7	6	5	7	7	7	2	5	3	5	4	7	6	7	7	6
1	2	1	2	3	2	1	2	1	1	1	4	4	4	19	2		1		2	2	42	15	2	2	1			2	7	7	6	7	7	7	7	7	7	7	7	7	6	4	7	7	7	7	6	7	1
1	2	1	1	3	2	1	2	1	1	2	4	4	4	71	1		1		2	1	33		2	2	1			4	4	5	3	7	7	4	3	5	5	5	5	5	4	4	4	2	7	6	5	6	6
1	2	1	2	3	2	1	2	1	1	2	3	4	3	72	2		1		2	5	26		2	2	1			1	5	6	7	2	2	1	6	6	7	7	7	7	7	7	6	6	5	6	2	3	5
2	1	1	1	4	1	1	1	1	1	1	4	4	4	49	2		1		2	1	11		2	2	1			4	3	6	6	7	6	2	5	3	5	7	3	3	4	3	4	4	6	4	3	3	6
1	1	1	1	3	2	1	2	1	1	2	4	4	4	29	2		2		2	2	38		2	2	2	3		5	3	3	2	7	6	7	7	5	7	7	6	6	6	7	6	5	4	6	3	5	5
2	1	1	1	3	2	1	1	1	1	2	3	4	4	19	1		1		2	2	40		2	2	1			2	4	4	7	6	7	6	1	5	6	6	5	5	5	4	2	4	4	5	4	5	4
1	2	1	1	3	2	1	2	1	1	2	4	3	4	37	1		2		2	3	26	7	2	2	2	4		4	2	4	6	7	5	6	5	6	1	7	7	6	6	6	6	3	3	6	3	5	6
1	1	1	1	2	2	1	2	1	1	2	4	3	3	28	1		2		2	4	10	13	2	2	1			3	5	4	5	7	6	6	6	3	6	6	6	6	6	7	6	5	6	7	6	5	6
1	2	1	1	3	2	1	2	1	1	2	3	3	3	43	2		1		2	2	23	18	2	2	2	4		4	5	4	4	5	4	1	3	5	5	4	5	2	5	3	4	6	3	5	5	4	5
1	2	1	1	3	1	1	1	2	1	2	2	3	1	65	1		1		2	3	26	15	2	2	2	8		1	1	1	3	1	1	7	7	7	7	7	7	7	7	7	7	2	6	3	3	2	2
1	2	1	2	2	2	1	2	1	1	2	3	4	4	59	2		2		2	5	21	10	2	2	2	4		1	2	1	1	1	1	6	6	5	6	7	5	5	5	5	4	4	4	5	6	6	6
1	2	1	1	3	2	1	2	1	1	2	4	4	4	19	2		1		2	2	26		2	2	2	7		5	3	5	5	5	5	6	5	5	6	6	5	5	5	6	2	5	5	3	1	4	3
1	2	1	1	3	1	1	2	1	1	2	3	3	4	63	2		1		2	3	7		2	2	1			5	5	4	4	5	5	5	5	5	5	5	4	5	4	4	4	3	4	5	4	5	6
1	2	1	1	3	2	1	2	1	1	2	3	3	3	22	2		1		2	3	26	8	2	2	2	4		5	6	6	6	5	5	6	6	5	5	6	5	6	5	6	6	6	6	6	6	5	6
1	1	1	1	3	2	1	2	1	1	2	3	3	3	56	1		1		2	2	5		2	2	1			4	4	4	4	6	5	4	5	4	5	4	4	5	6	5	4	4	4	5	4	5	4
1	2	1	1	3	2	1	2	1	1	2	4	4	4	18	2		1		2	1	28		2	2	1			6	6	6	4	7	6	2	4	4	5	6	6	6	5	6	3	2	2	4	3	3	2
1	2	1	1	3	2	1	2	1	1	2	4	3	4	81	1		1		2	5	7		2	2	1			5	5	6	4	6	4	6	6	6	5	5	6	4	7	7	5	5	5	6	4	4	3
1	2	1	1	3	2	1	2	1	1	2	4	4	4	70	2		1		2	6	42	18	2	2	1			4	3	4	1	7	5	7	7	7	7	7	7	5	7	7	4	7	4	7	7	7	7
1	2	1	1	1	1	1	2	1	1	2	4	4	4	60	1		1		2	5	10	14	2	2	1			5	5	5	5	5	5	5	5	4	6	5	5	5	6	6	6	6	7	6	6	6	6
1	2	1	1	3	2	1	2	1	1	2	4	4	4	73	1		1		2	2	34		2	2	2	4		6	5	6	4	7	6	5	6	4	2	5	4	4	6	6	4	6	6	7	6	7	6
1	2	1	1	3	2	1	1	1	1	2	4	3	4	64	1		1		2	3	4		2	2	2	4		6	7	3	1	7	7	7	4	7	6	7	7	3	6	5	6	5	7	6	4	7	7
2	2	1	1	3	2	1	2	1	1	2	3	4	3	21	2		1		2	2	23		2	2	1			4	5	5	5	5	5	4	3	5	6	6	6	6	5	6	6	5	5	5	4	5	5
1	2	1	1	3	2	1	2	1	1	2	4	3	4	77	2		1		2	5	40		2	2	1			6	5	6	4	6	5	4	4	4	4	5	5	5	4	5	4	4	5	5	5	4	4
1	2	1	1	3	2	1	1	1	1	2	4	4	3	36	2		1		2	3	37		2	2	1			2	6	4	4	6	6	6	6	6	7	7	6	6	6	7	4	5	6	7	6	2	7
1	2	1	1	3	2	1	2	1	1	2	3	4	3	50	2		1		2	5	32	2	2	2	2	8		2	2	2	3	2	2	7	6	7	7	7	7	7	7	7	7	3	4	7	6	4	6
3	2	1	1	3	2	1	2	2	1	1	4	4	3	28	2		1		2	2	4		2	2	1			1	1	1	1	4	1	5	4	4	7	4	4	6	4	6	6	7	4	7	6	4	6
1	1	1	1	1	2	1	1	1	1	1	4	2	2	52	1		1		2	6	46		2	2	2	5	I never needed flu shots	2	4	4	3	4	4	6	5	3	5	6	5	5	6	3	7	4	5	4	4	5	6
1	2	1	1	3	2	1	2	1	1	2	4	3	4	80	1		1		2	2	21		2	2	1			7	6	4	4	7	6	7	6	6	7	7	7	5	4	7	4	2	3	3	2	4	2
1	2	1	2	3	2	1	2	1	1	2	4	4	4	33	2		1		2	6	4		2	2	1			6	7	6	5	7	7	4	6	4	3	5	7	5	7	7	4	7	5	7	6	5	7
1	2	1	1	3	2	1	2	1	1	2	4	4	4	56	2		1		2	3	26		2	2	2	5	I think they already have a vaccine and it is about money!!	6	4	4	4	5	5	6	5	6	7	6	7	7	6	7	6	3	3	4	2	4	3
1	2	1	2	3	2	1	2	1	1	2	3	3	3	52	2		2		2	3	40	12	2	2	2	3		3	5	4	4	6	5	7	2	6	1	6	7	5	7	6	7	3	6	4	2	4	7
1	2	1	1	3	2	1	2	1	1	2	3	4	3	54	1		1		2	5	23	13	2	2	1			1	4	4	6	4	4	5	6	2	6	7	5	6	6	7	6	2	4	7	7	5	6
2	2	1	1	3	2	1	2	1	1	2	4	3	2	20	1		1		2	5	23	18	2	2	1			6	4	5	3	7	6	1	5	3	1	2	3	5	1	5	7	3	6	2	2	7	4
2	1	1	1	3	2	1	2	1	1	2	4	3	3	48	2		1		2	5	10		2	2	1			3	4	5	5	4	5	4	3	4	4	6	7	4	5	6	4	2	3	1	4	5	3
1	2	1	1	4	2	1	2	1	1	1	2	3	3	19	2		1		2	3	40	13	1	2	1			2	6	6	6	5	2	5	4	4	5	4	5	4	3	3	3	3	4	5	3	5	4
1	2	1	1	3	2	1	2	1	1	2
1	1	1	1	3	2	1	2	1	1	2	4	4	4	28	2		2		2	4	23	12	2	2	2	4		5	1	5	5	5	6	3	3	5	5	5	5	4	4	3	2	3	4	5	3	4	3
1	2	1	1	3	2	1	2	1	1	2	4	4	4	51	2		1		2	5	2	14	1	1	1			5	1	3	6	7	6	4	3	5	6	5	5	7	6	7	5	4	6	6	3	5	4
1	2	1	1	3	2	1	2	1	1	2	3	3	4	30	2		1		2	5	10	1	1	2	1			6	7	4	6	7	6	4	5	7	7	6	7	7	6	7	7	6	5	6	3	5	6
1	2	1	1	2	1	1	2	1	1	1	3	4	4	73	2		1		2	6	46		2	1	2	3		2	4	4	5	5	4	7	6	6	7	7	7	7	7	7	4	6	4	5	4	3	4
3	1	2	1	4	1	2	2	1	1	1	1	1	2
1	1	1	1	3	2	1	2	1	1	2	2	3	2
1	1	1	1	2	2	1	2	1	1	2	3	3	4	23	2		2		2	4	46	12	1	1	1			3	4	5	5	7	6	2	2	3	5	3	3	2	4	4	5	7	7	6	6	7	7
1	2	1	1	3	2	1	2	1	1	2	3	4	3	27	2		1		1	4	7	12	1	2	2	1		6	6	6	6	6	6	5	6	5	6	6	6	2	6	6	4	4	4	5	3	3	3
1	2	1	1	3	2	1	2	1	1	2	4	3	4	62	2		1		2	3	26		1	1	2	4		4	5	4	4	5	5	4	4	5	6	6	5	5	5	5	5	5	5	4	4	5	5
1	2	1	1	4	2	1	2	1	1	2	3	2	3	27	1		1		2	6	46	18	1	2	1			4	6	4	7	6	2	4	3	4	5	5	6	4	7	5	6	7	4	7	5	2	6
1	2	1	1	3	1	1	2	1	1	2	3	4	4	38	2		1		1	5	23	6	1	1	1			5	7	6	5	7	6	5	4	2	5	6	5	4	6	4	7	5	6	6	4	4	5
1	1	1	1	3	2	1	2	1	1	2	4	4	4	56	2		6		2	3	39		2	2	2	4		7	6	7	1	7	7	2	1	6	2	5	5	1	1	1	1	2	1	2	1	2	2
2	2	1	1	3	2	1	2	1	1	2	4	4	4
3	1	1	1	3	1	1	2	1	1	1
1	2	1	1	3	2	1	2	1	1	2	4	4	4	59	1		1		2	5	23		1	2	1			6	7	6	6	7	6	7	7	6	7	6	7	7	7	7	6
1	2	1	1	3	2	1	2	1	1	2
1	2	1	1	3	2	1	2	1	1	2	4	3	4	54	1		2		2	3	10	13	2	1	1			5	6	4	5	7	6	4	6	4	4	4	4	4	4	4	6	4	7	7	7	6	7
1	1	2	1	3	1	1	2	1	1	1
1	2	1	1	4	2	1	2	1	1	2	4	4	4	57	1		1		2	5	46	16	1	2	1			6	6	6	6	7	7	6	5	6	6	6	6	5	6	5	6	6	7	7	6	7	7
2	1	1	1	3	2	1	1	1	1	2	3	3	3
1	2	1	1	3	2	1	2	1	1	2	4	4	4	53	2		1		2	2	29	13	2	2	1			3	5	5	5	5	5	5	5	5	6	5	6	6	4	6	2	3	5	6	6	5	5
1	2	1	1	2	2	1	2	1	1	2	3	2	3	56	2		2		2	5	18		2	1	1			3	3	3	3	5	2	4	2	3	5	5	3	2	5	3	7	5	5	5	6	5	6
1	2	1	1	3	2	1	2	1	1	2	3	4	4	52	2		2		2	5	32	18	1	1	2	4		4	4	4	4	6	5	5	5	5	5	5	5	5	4	6	4	3	5	6	5	5	6
2	1	1	1	3	1	1	1	1	1	1	4	4	3	39	1		1		2	6	2	18	2	2	1			7	6	1	2	7	7	7	1	6	7	7	6	7	1	2	1	1	7	2	1	1	7
1	2	1	1	3	1	1	1	1	1	2
1	2	1	1	3	1	1	2	1	1	1	4	3	3	20	2		1		2	2	7	13	1	2	2	4		4	6	5	4	5	5	6	6	6	6	4	6	4	6	3	4	6	2	3	4	3	3
3	1	1	1	3	2	1	1	1	1	2	3	4	4	20	2		2		2	2	8	5	2	2	2	8		5	5	7	5	4	5	3	7	4	5	4	2	4	5	6	5	6	4	5	6	2	5
1	2	1	1	3	2	1	2	1	1	1	4	4	4	54	1		1		2	5	23	16	1	1	1			5	2	2	1	6	1	5	3	3	7	3	5	5	4	6	6	5	4	5	3	6	5
1	1	1	1	3	2	1	2	1	1	1	4	4	4	65	2		1		2	3	24		1	1	2	3		5	4	4	6	5	7	4	3	2	5	5	5	6	6	5	4	4	4	4	4	4	4
1	2	1	1	3	2	1	2	1	1	2	4	3	4	57	2		1		2	3	10		1	2	2	5	I would need to see side effects in others before I decide	4	4	4	4	5	2	4	4	3	5	5	6	6	4	7	7	1	4	6	2	2	4
1	2	1	1	3	2	1	2	1	1	1	4	4	4	64	2		2		2	3	25		1	1	2	4		2	5	3	6	5	3	5	6	3	6	6	5	5	3	5	5	2	2	5	5	5	3
3	2	1	1	2	2	1	2	1	1	2	2	3	3	46	2		2		2	3	10	5
1	2	1	1	3	2	1	2	1	1	2	3	3	4	63	2		2		2	6	12		2	2	1			5	5	4	4	7	5	4	3	5	6	6	6	6	3	6	5	3	7	6	6	6	6
1	2	1	1	3	2	1	2	1	1	2	4	3	4	70	2		1		2	2	16		1	1	2	7		5	5	4	6	6	5	2	2	4	4	3	6	4	3	3	3	5	4	3	2	3	3
1	2	1	1	3	2	1	2	1	1	2
1	2	1	1	3	2	1	1	1	1	2	4	4	4	29	2		1		2	3	23	16	1	2	1			6	7	6	7	6	5	4	4	6	6	6	6	5	7	6	3	3	4	6	2	3	5
1	1	1	1	3	2	1	2	1	1	2	3	3	4
1	2	1	1	2	2	1	2	1	1	2	4	3	4	58	2		1		2	3	42		1	2	1			6	6	4	7	6	6	5	7	6	7	6	7	5	7	7	4	6	5	5	4	4	5
2	1	1	1	3	2	1	2	1	1	1
1	2	1	1	3	2	1	2	1	1	2	4	4	4	48	2		1		2	4	40	13	1	1	2	4		7	6	6	7	7	7	7	5	6	6	7	6	7	6	7	7	4	5	4	5	4	5
1	1	1	1	3	2	1	2	1	1	2	3	3	4	20	2		1		2	3	10	13	1	1	1			5	5	4	5	6	6	3	5	3	5	5	5	4	4	4	5	6	7	6	6	6	6
1	2	1	1	3	2	1	2	1	1	1	4	4	4	65	2		2		2	3	25		1	1	2	3		2	5	5	5	7	3	6	5	3	5	5	5	5	3	3	5	2	3	5	3	5	3
3	1	1	1	2	2	1	2	2	1	1
1	2	1	1	3	2	1	2	1	1	2	4	4	4	73	1		1		2	5	29		2	2	1			6	6	5	6	7	6	5	6	6	5	5	6	5	6	5	5	6	7	6	6	5	5
1	1	1	1	3	2	1	2	1	1	2	4	4	4	58	1		2		2	3	23		1	2	1			7	3	4	1	7	7	7	7	7	5	7	7	7	7	7	3	6	5	6	2	5	6
1	2	1	1	1	2	1	2	1	1	2	4	4	4	34	2		1		2	6	42		1	1	1			6	6	6	2	7	6	4	3	6	6	4	6	5	6	6	4
1	2	1	1	3	2	1	2	1	1	2	4	4	4	39	2		2		2	5	23	12	1	1	1			7	7	4	6	7	7	6	2	3	6	5	6	6	6	7	3	3	4	3	3	7	5
1	1	1	1	3	1	1	2	1	1	2	3	3	4	66	2		1		2	6	10		1	2	1			7	7	6	2	7	7	4	3	5	6	6	6	4	3	2	4	6	7	6	4	4	6
1	2	1	1	3	2	1	2	1	1	2	4	4	4	38	2		1		2	5	10	12	1	2	2	4		4	6	5	5	6	5	5	4	3	6	4	6	5	6	7	4	6	7	6	5	6	7
1	2	1	1	3	2	1	1	1	1	2	4	4	4	77	1		1		2	3	11		2	2	1			5	2	6	3	1	1	7	7	6	7	7	7	7	7	7	7	6	7	7	7	6	7
1	1	1	1	3	2	1	1	1	1	1	2	4	4	18	2		2		2	2	23	9	1	2	2	4		4	6	4	4	6	5	5	5	6	3	4	3	4	6	3	6	5	4	3	5	7	3
1	1	1	1	3	2	1	1	1	1	2	4	3	4	36	1		1		2	2	15	7	1	2	2	4		4	5	4	5	6	2	6	5	6	5	6	5	5	5	6	2	6	3	6	3	5	6
1	2	1	1	3	2	1	2	1	1	2	4	3	4	57	1		1		2	5	2	12	1	1	1			6	5	4	3	7	6	7	7	6	7	7	7	7	7	7	7	2	7	6	7	6	7
2	2	1	2	3	2	1	2	1	1	1	3	4	3	21	2		1		2	3	23		1	2	2	4		7	7	7	7	6	6	7	6	6	6	7	5	7	6	6	7	6	2	5	2	5	3
1	2	1	1	3	2	1	2	1	1	2	3	2	4	68	2		1		2	4	10		1	2	1			5	6	7	7	7	6	2	2	7	3	4	4	2	3	6	2	6	5	6	5	5	5
1	2	1	1	3	2	1	2	1	1	2
1	2	1	2	3	2	1	2	2	1	1	4	4	3	55	2		5		2	2	26	15	1	1	2	7		1	4	2	1	4	1	6	6	7	6	6	6	6	7	6	2	1	1	5	1	1	2
1	2	1	1	3	2	1	2	1	1	2	3	3	4	44	1		1		2	6	18	10	1	2	1			5	5	5	6	5	3	5	5	4	5	5	4	5	4	6	4	6	3	4	6	4	4
1	2	1	1	3	2	1	1	1	1	2	4	3	4	68	2		1		2	5	32		1	2	1			4	4	2	2	3	4	7	6	7	7	7	6	6	5	6	6	5	5	7	4	7	4
1	2	1	1	2	2	1	2	1	1	2	3	4	4	56	2		1		2	5	46	18	1	2	1			6	7	5	1	7	6	4	5	5	5	6	6	4	5	4	5	5	6	6	5	6	6
1	2	1	1	3	2	1	2	1	1	2	3	4	4
2	1	1	1	3	2	1	2	1	1	1	3	4	4	19	2		2		2	2	23
1	2	1	2	3	2	1	2	1	1	2	3	3	3	67	2		1		2	5	22	17	1	2	2	4		4	6	5	5	6	5	3	3	3	5	5	3	4	4	5	4	6	5	6	5	6	6
1	1	1	1	3	2	1	2	1	1	2
1	2	1	2	3	2	1	2	1	1	2	4	4	4	32	2		1		1	2	18	8	1	1	1			7	7	7	7	7	7	7	7	2	7	7	7	7	7	4	7	6	7	7	7	7	7
1	2	1	1	4	2	1	2	1	1	2	3	3	3	40	2		2		2	6	40
2	2	1	2	3	2	1	2	1	1	2
1	2	1	1	3	2	1	2	1	1	1	4	3	4	36	2		1		2	5	46	18	1	2	2	4		4	5	6	5	5	5	7	7	7	7	7	7	7	7	7	3	7	7	7	7	5	5
1	2	1	1	3	2	1	2	1	1	2	4	4	4	31	2		1		2	5	39		1	1	2	5	I would be leery of receiving any vaccine that hasn’t been cleared for at least 5 or more years	6	7	6	4	7	7	5	3	6	6	6	5	5	6	6	3	6	6	6	6	3	6
1	2	1	2	3	2	1	2	1	1	2	4	4	4	63	2		1		2	6	40	12	1	2	2	4		5	7	7	7	7	5	7	4	3	7	7	5	5	1	3	3	7	7	7	5	7	7
1	2	1	1	3	2	1	2	1	1	2	3	4	3	57	1		1		2	5	23	9	1	2	1			2	2	4	4	2	2	7	7	7	7	7	7	6	7	5	7	4	5	5	6	5	5
2	2	1	1	3	2	1	2	1	1	2	3	4	4	22	2		2		2	3	33
2	2	1	1	4	2	1	2	1	1	2	3	3	2
1	2	1	2	3	2	1	2	1	1	2	3	2	4	59	2		1		2	6	10		1	1	2	4		5	5	6	4	7	5	6	6	6	6	6	6	6	7	6	6	6	7	6	3	6	7
1	2	1	1	3	2	1	2	1	1	2	3	4	3	19	1		1		2	5	46	12	1	2	1			5	4	3	5	4	5	6	2	6	5	7	7	5	4	5	3	5	5	5	4	1	3
1	2	1	1	3	2	1	2	1	1	2	4	3	3	38	2		1		2	3	26	2	2	2	1			5	7	6	4	7	6	5	5	5	6	6	5	5	6	6	7	6	6	5	5	5	7
1	2	1	1	3	2	1	2	1	1	2	4	4	4	32	2		1		2	6	42	10	1	1	2	4		7	6	5	6	7	7	6	6	5	6	6	6	6	6	6	6	3	3	4	4	1	3
1	2	1	1	2	2	1	2	1	1	1	4	4	4	40	2		1		2	5	40	19	1	2	2	5	It is an ever changing virus so would need updated vaccine. Yadda yadda yadda like the flu shot. Not interesting covd shot but yes to flu shot.	5	5	4	5	5	4	5	5	5	5	6	5	5	4	4	5	4	5	5	3	5	5
1	2	1	1	3	2	1	2	1	1	2	4	4	4	37	2		1		2	2	10		1	2	2	4		6	4	6	4	7	6	5	5	5	6	5	5	6	4	6	4	1	4	4	4	5	4
1	2	1	2	3	2	1	2	1	1	2	3	3	4	72	2		2		2	2	42		1	1	2	4		5	5	5	3	5	6	5	4	5	5	3	5	4	4	5	4	4	5	5	5	4	5
1	2	1	1	3	2	1	2	1	1	1	3	3	3	67	2		1		2	2	37		1	1	2	7		2	5	3	3	3	2	5	4	5	5	6	5	4	6	5	5	5	5	5	5	5	3
2	1	1	1	3	2	1	1	1	1	1	4	4	4	37	1		1		2	6	2	17	2	1	1			6	6	4	4	7	7	6	3	5	6	6	7	5	3	5	2	2	4	3	2	6	3
1	2	1	1	3	2	1	2	1	1	2	4	3	4	66	2		1		2	4	18		2	1	1			5	4	2	2	7	2	5	6	2	2	5	2	3	4	1	4	4	4	6	4	5	5
1	2	1	1	3	2	1	2	1	1	2	4	3	3	65	2		1		2	2	23		2	1	1			3	4	4	5	5	4	5	5	6	5	5	6	4	3	3	3	4	5	5	5	5	5
2	1	1	1	3	2	2	2	1	1	2	3	4	3
2	1	1	1	3	2	1	1	1	1	1	4	3	4	21	2		2		2	2	26		2	1	1			4	4	1	1	2	5	6	6	5	7	7	6	3	4	7	4	4	4	6	3	5	4
2	1	1	1	3	2	1	1	1	1	1
1	2	1	1	3	2	1	2	1	1	2	4	3	4	33	2		1		2	3	32		1	1	2	4		6	7	6	7	7	6	6	6	4	5	6	4	5	5	6	7	7	7	7	6	7	7
1	2	1	1	3	2	1	2	1	1	2	4	4	4	25	2		2		1	4	23	7	2	1	1			7	6	7	3	7	6	7	7	7	7	7	7	7	7	7	7	3	3	6	2	6	6
1	2	1	1	2	2	1	2	1	1	2	4	4	4	59	2		1		2	3	8		1	2	1			7	7	6	4	7	5	6	6	6	6	7	6	7	6	7	6	6	7	7	3	6	7
1	2	1	1	3	2	1	2	1	1	2	3	3	3	68	1		1		2	5	40		2	1	2	4		2	2	5	6	5	2	6	6	3	6	6	5	6	5	6	2	6	3	6	5	6	6
1	2	1	1	1	2	1	2	1	1	2
1	2	1	1	3	2	1	2	1	1	1	4	3	4	44	1		1		2	3	23	11	1	1	2	2		3	5	3	1	6	3	6	6	7	6	7	7	4	6	7	7	2	6	4	6	4	7
1	2	1	1	3	2	1	2	1	1	2	4	4	4	25	2		1		2	4	37		1	2	2	4		3	6	6	3	5	5	7	7	7	7	7	7	7	7	7	7	7	3	6	6	5	7
1	1	1	1	3	2	1	2	1	1	2	4	4	4	45	2		7	Latina	1	2	30		2	2	1			5	5	5	4	7	7	3	5	3	4	5	4	5	4	5	3	4	5	5	3	3	4
1	2	1	1	3	2	1	2	1	1	2
1	1	1	1	3	2	1	2	1	1	2	2	3	3
3	1	2	1	3	2	2	1	1	1	1
1	2	1	1	3	2	1	2	1	1	2	3	4	3	20	2		3		2	2	32		1	2	1			5	5	6	6	7	5	5	3	4	5	5	5	4	4	5	7	7	6	7	7	7	4
2	2	1	1	3	2	1	2	1	1	2	4	3	4	25	2		3		2	4	21	19	2	2	1			4	6	6	5	7	6	4	3	4	4	3	4	4	4	4	3	4	6	6	2	4	5
1	2	1	1	3	2	1	2	1	1	2	3	4	4	40	1		1		2	6	2	19	1	1	1			6	6	5	3	7	6	7	7	6	7	7	7	7	6	7	7	7	7	6	4	6	7
1	2	1	1	3	2	1	2	1	1	2	4	4	4		2		1		2	2	4
1	1	1	1	3	2	1	2	1	1	1	1	3	3
2	2	1	1	3	2	1	2	1	1	2	3	2	2	28	1		1		2	2	2	7	1	1	2	3		3	7	5	6	7	7	7	6	6	6	7	7	3	7	6	6	3	5	2	5	2	3
1	2	1	1	2	2	1	2	1	1	2	4	4	4	47	2		1		2	3	10		1	2	2	4		7	7	7	7	7	5	7	7	6	7	6	7	7	7	7	7	3	4	5	7	5	5
1	2	1	1	3	2	1	2	2	1	2	3	4	1	34	2		1		2	5	46	12	1	2	1			2	5	7	7	1	2	5	7	4	6	6	6	7	6	7	2	6	3	4	3	1	4
2	1	2	1	3	2	1	2	1	1	2
1	2	1	1	3	2	1	2	1	1	2
1	2	1	1	3	2	1	2	1	1	2	4	4	4	67	2		1		2	6	29		1	1	1			5	6	5	5	7	5	2	2	3	5	5	5	2	3	3	3	6	6	6	6	5	6
3	1	1	1	2	2	2	2	1	1	2	3	4	4	21	2		2		2	3	23
1	2	1	2	2	2	1	2	1	1	2	4	4	4	76	2		1		2	6	21		1	2	1			7	2	3	1	7	7	7	7	3	7	7	7	7	7	7	7	7	7	7	7	7	6
1	2	1	2	3	2	1	2	1	1	2	4	4	4	46	2		2		2	2	23		1	1	1			7	4	7	7	7	7	5	4	5	6	5	5	5	4	6	4	4	4	4	3	3	5
2	1	2	1	3	1	1	1	1	1	1	4	4	4	22	2		1		2	3	23		1	2	2	4		5	5	3	3	5	5	5	4	5	4	5	4	4	3	4	4
2	1	1	1	3	2	1	1	1	1	2	2	4	2	20	2		2		2	2	40
2	1	1	2	3	1	1	1	1	1	2
1	2	1	1	3	2	1	2	1	1	2	3	2	4	73	1		1		2	6	22	10	1	1	1			6	6	4	6	6	6	6	7	6	5	6	6	6	6	7	6	6	3	6	1	3	4
1	2	1	1	3	2	1	2	1	1	2	4	4	4	21	2		2		2	3	40		1	2	2	7		2	5	6	6	7	1	2	6	2	5	3	6	2	6	4	4	4	2	3	2	5	3
2	1	1	2	1	2	2	1	1	2	1	2	2	2
2	2	1	1	3	2	1	2	1	1	1	3	4	4	33	2		1		1	4	24		1	2	1			7	4	4	7	2	1	6	7	1	1	5	1	5	2	3	6
1	2	1	1	1	2	1	2	1	1	2	4	4	4	53	2		1		2	3	42	13	1	1	1			6	6	5	6	7	6	6	6	6	6	6	7	7	6	6	6	7	6	7	1	7	7
1	2	1	1	3	2	1	2	2	2	2	2	4	1	52	2		1		2	3	37		2	1	2	7		1	1	1	1	1	1	2	2	1	7	3	6	7	7	7	2	3	3	2	3	1	3
2	1	2	1	2	2	2	2	1	1	2	4	2	2	25	2		1		2	2	35
3	2	1	1	3	2	1	1	1	1	2	3	3	4	32	2		2		2	3	8	18	1	1	2	7		4	4	4	4	7	6	3	3	3	5	5	3	3	4	3	3	3	4	4	4	4	4
1	2	1	1	3	2	1	2	1	1	2	3	3	4	68	1		2		2	3	10		1	1	2	4		6	5	4	1	7	5	6	5	4	7	5	7	6	7	5	7	6	6	5	4	5	6
2	1	2	1	3	1	1	2	1	1	2	3	2	2	25	2		2		2	2	34	12	2	2	1			3	4	5	4	3	3	3	5	3	4	4	5	3	5	4	4	6	4	5	4	4	5
3	1	1	1	1	2	1	1	1	2	1	4	2	3
1	1	1	1	3	2	1	2	1	1	1	4	3	4	53	2		1		2	5	39		1	1	1			5	6	3	5	6	5	5	3	3	5	5	5	5	3	3	3	5	5	5	6	7	5
1	2	1	1	3	2	1	2	1	1	2	2	4	2	51	2		1		2	6	10	12	1	1	2	5	need longterm studies. i am a physician	3	5	6	7	3	2	4	1	7	7	2	7	7	7	7	3	3	1	3	5	2	1
1	1	1	1	3	2	2	2	1	1	2	4	4	1	60	2		2		1	1	40	9	1	1	2	7		7	7	7	7	6	7	2	6	1	6	5	2	1	7	7	7
1	2	1	1	3	2	1	2	1	1	1	2	3	3	36	2		1		2	4	30	12	1	1	2	4		5	4	4	4	5	4	6	5	4	6	5	6	5	5	5	4	4	6	5	1	4	6
3	1	2	1	3	1	1	1	1	1	2	4	3	3
3	2	2	1	3	1	1	1	1	1	1	3	3	3	41	2		2		2	2	10	19	1	2	1			4	5	4	4	3	4	7	5	1	4	6	5	3	5	4	3	6	4	4	2	4	2
1	1	1	1	3	2	1	2	1	1	2	3	3	2	42	1		1		2	5	42	18	2	2	1			3	5	5	3	5	2	5	5	5	5	4	5	3	5	6	6	6	6	6	6	5	5
1	2	1	1	4	2	1	2	1	1	2	3	3	4	58	2		1		2	3	32	12	2	2	2	1		6	7	7	4	6	4	4	4	5	5	5	5	5	5	6	4	4	6	6	6	6	6
2	1	1	2	3	2	2	2	1	1	2	4	4	4	40	2		2		2	4	38	19	1	1	2	4		4	4	6	6	7	6	6	6	6	6	6	7	6	5	7	6	6	4	5	3	4	6
1	1	1	1	3	2	1	2	1	1	2	4	4	4	54	2		2		2	5	21	10	1	1	1			7	7	6	2	7	7	3	5	6	6	6	6	6	6	6	5	7	7	6	7	7	7
2	2	1	1	3	2	2	2	1	2	1
1	2	1	1	3	2	1	2	1	1	2	4	4	4	62	2		1		2	5	2	18	1	1	2	4		4	4	3	3	6	6	6	6	6	7	6	6	4	5	6	5	3	4	5	3	4	5
1	2	1	1	3	2	1	2	1	1	2	4	4	4	45	2		1		2	5	21		1	1	1			7	7	7	1	7	7	5	5	7	7	5	6	5	6	4	4	6	6	6	5	5	7
1	2	2	1	3	2	1	2	1	1	2	4	4	4	55	1		1		2	2	32	4	2	1	2	3		5	5	4	2	5	6	4	2	5	4	5	5	5	4	7	4	5	4	5	2	5	5
1	2	1	1	3	2	1	2	1	1	2	4	4	4	72	2		1		2	3	2		1	2	1			2	4	4	4	5	2	6	3	5	6	6	6	6	6	6	4	4	4	4	6	3	6
2	1	1	1	4	2	1	2	1	1	2	3	4	4	40	2		1		2	6	46	19	1	1	1			7	3	5	7	7	3	5	1	5	6	3	2	6	5	6	7	3	7	6	2	3	6
1	2	1	1	3	2	1	2	1	1	2	4	3	4	63	2		1		2	2	22		1	2	1			1	7	7	7	7	1	7	7	5	7	6	6	2	6	6	5	2	6	6	6	6	6
1	1	1	2	3	1	2	1	2	2	1	1	3	1	62	1		1		2	6	32		1	2	2	3		1	2	2	1	1	1	7	7	7	7	6	7	7	7	7	7	1	1	1	1	1	1
2	2	1	1	3	2	1	2	1	1	2	4	4	4	25	3	non binary	6		1	4	38	19	2	1	1			4	6	5	4	6	7	4	3	6	4	4	6	4	4	3	5
1	2	1	1	3	2	1	1	1	1	1	3	3	3	40	2		1		2	6	23	10	1	2	1			2	4	3	3	4	2	1	2	4	2	2	2	3	2	6	2	2	3	4	2	5	2
1	2	1	2	3	2	1	2	1	1	2	4	3	4	23	2		1		2	3	40		1	2	1			4	5	5	6	7	7	3	5	3	5	6	5	5	7	5	5	6	6	6	6	7	6
1	2	1	1	3	2	1	2	1	1	2	4	4	4	58	2		2		2	3	8	5	1	2	2	4		5	4	4	6	7	6	6	1	6	6	6	6	5	6	5	4	4	6	5	6	6	4
1	1	1	1	3	2	1	2	1	1	2	3	4	3	54	2		1		2	3	44	18	1	2	2	5	I would like you see how effective the vaccine is going to be first.	2	6	6	5	5	5	5	5	5	5	5	6	6	6	5	4	5	3	4	4	5	4
1	2	1	1	1	2	1	2	1	1	2	4	4	3	35	2		1		2	3	42		2	1	2	4		5	6	5	6	6	6	4	3	3	5	5	5	4	6	5	6	4	2	3	5	3	5
1	2	1	1	2	1	1	2	1	1	2	4	4	4	50	2		2		2	2	32		2	1	2	7		2	3	6	5	7	2	5	4	4	6	6	5	4	6	4	6	6	5	6	6	5	5
1	2	1	1	4	2	1	2	1	1	2	3	3	4	28	2		1		2	5	46	12	1	1	2	2		6	6	7	6	6	5	5	5	3	5	4	6	1	3	6	5	6	4	6	5	4	7
2	1	1	1	3	1	1	2	1	1	2	2	3	3	30	2		1		2	3	39		2	1	2	7		3	6	5	4	7	6	3	2	6	6	6	6	5	6	2	2	4	5	5	4	4	5
1	2	1	1	3	2	1	2	1	1	2	3	3	3	27	2		6		1	3	34	16	1	2	1			5	5	4	5	6	7	7	7	7	7	7	7	7	7	7	6	5	5	6	3	3	4
1	2	1	1	3	2	1	2	1	1	2	4	4	4	36	2		1		2	4	39	12	2	2	1			7	7	7	7	7	7	6	7	6	6	6	6	6	7	7	7	7	7	7	7	6	7
1	2	1	2	3	2	1	2	1	1	2	4	4	4	52	2		1		2	3	39		1	2	1			6	5	6	5	7	5	5	6	3	2	5	3	5	5	5	5	7	6	6	5	5	6
4	1	2	1	3	1	2	2	1	1	2
2	2	1	1	4	1	1	1	2	1	1	2	3	2	24	2		1		2	2	42
4	2	2	2	3	1	2	1	2	2	1
1	2	1	1	3	2	1	2	1	1	2	3	3	4	60	2		1		2	5	23	10	2	1	2	5	It takes time to get the kinks out of new vaccines and I will wait until there is evidence of a good working vaccine.	2	6	5	6	4	2	3	3	3	4	4	4	3	4	5	4	6	4	6	4	3	6
1	2	1	1	3	2	1	2	1	1	2	2	3	2	49	2		1		2	5	23
1	2	1	1	3	1	1	2	1	1	2	3	3	2	36	2		1		2	4	21		1	1	2	2		3	3	4	5	5	4	5	2	3	5	6	4	5	3	7	4	6	3	5	3	3	3
1	2	1	1	3	2	1	2	1	1	2	4	4	4	50	2		1		2	3	23		1	2	1			4	5	4	5	6	5	5	5	4	5	5	5	4	4	5	5	4	5	5	5	5	5
1	2	1	1	3	2	1	1	1	1	1	3	3	2	25	2		1		2	5	32	14	2	1	1			3	5	2	4	3	2	4	4	4	4	4	5	1	4	3	4	6	3	4	1	2	3
1	2	1	1	3	2	1	2	1	1	2	3	2	3	57	2		6		2	4	46		2	2	1			6	4	7	4	7	6	6	4	4	4	7	6	6	4	4	6	6	6	4	4	4	3
1	1	1	1	3	2	1	2	1	1	2	3	3	4	69	2		1		2	3	8		2	2	1			6	6	7	7	7	5	6	5	5	6	6	5	3	3	3	2	6	4	6	5	4	6
1	2	1	1	3	2	1	2	1	1	2	4	4	4	78	2		1		2	3	28		1	1	1			7	7	6	6	7	7	7	7	6	7	6	7	7	6	6	7	4	7	5	5	5	7
1	2	1	1	3	2	1	1	1	1	1
1	2	1	1	4	2	1	2	1	1	2	4	4	4	61	2		1		2	4	28		1	1	1			7	7	7	6	7	7	2	6	6	6	6	6	3	5	5	6	6	6	6	3	4	4
1	2	1	1	3	2	1	2	1	1	2	3	3	4	25	2		1		2	5	23	8	1	1	1			5	6	5	5	6	5	4	3	2	5	4	5	3	3	3	5	6	6	5	7	5	7
1	2	1	1	3	1	1	2	1	2	2	2	4	4	18	2		2		2	2	10	9	1	1	2	4		1	7	1	1	4	1	7	7	7	7	7	5	7	7	7	7	1	1	2	1	7	6
2	1	1	1	3	2	1	2	1	1	2	3	2	1	19	2		1		2	1	8		1	1	2	3		1	4	7	7	4	2	3	3	5	6	2	3	3	2	2	6	6	5	5	2	4	3
2	1	1	1	4	1	2	1	1	1	2	3	1	2	19	2		2		2	2	17
2	2	1	1	3	1	1	2	1	1	1	3	4	4	26	1		1		1	5	4	6	1	1	1			3	4	4	1	7	6	7	4	7	7	7	7	7	6	5	1	4	6	5	5	7	5
2	2	1	1	3	2	1	1	1	1	2	3	4	2	45	2		2		2	2	10		1	1	2	7		1	3	1	4	6	2	1	2	3	2	6	2	4	3	4	3
1	2	1	1	3	2	1	2	1	1	2	4	4	4	46	2		1		2	5	40		1	2	1			7	6	4	1	7	7	6	3	5	7	7	7	7	5	7	4	6	7	7	7	7	7
1	2	1	1	3	2	1	2	1	1	2	3	3	4	25	2		1		2	5	23	9	1	1	1			4	6	5	4	5	5	3	3	5	5	5	5	5	3	3	3	6	5	6	5	5	5
1	2	1	1	3	2	1	1	1	1	2	3	3	4	21	2		1		2	4	32	13	1	1	1			7	6	6	6	6	6	5	4	1	7	6	5	6	5	6	6	3	3	7	5	5	5
2	1	1	1	3	2	1	2	1	1	2	4	4	4	80	1		1		2	2	26		1	1	1			6	6	6	4	6	6	4	2	3	4	4	3	2	3	2	4	3	4	4	3	5	3
1	2	1	1	3	2	1	2	1	1	2	4	3	4	58	2		1		2	6	46	16	2	1	2	7		5	5	3	4	5	5	6	4	7	6	5	6	6	4	6	2	6	6	4	4	5	4
1	2	1	1	3	2	1	2	1	1	2	4	4	4	24	2		1		2	4	40	18	1	2	1			5	7	4	7	7	6	7	6	6	7	7	6	7	7	7	5	7	6	7	6	7	6
2	1	2	1	4	1	1	1	1	1	1	4	4	4	36	2		1		2	4	3	6	1	1	1
1	2	1	2	3	2	1	2	1	1	2	3	4	4	30	2		1		2	5	42	18	2	2	1			5	7	6	5	7	5	4	3	3	4	5	5	5	6	6	3	6	3	6	5	5	6
1	2	1	2	3	2	1	2	1	1	2	3	3	4	30	2		1		2	6	40	12	1	1	1			6	5	7	6	7	7	7	5	6	7	5	7	6	3	5	4	5	7	6	6	5	7
1	2	1	1	4	2	1	1	1	1	2	2	3	4	18	2		2		2	1	42		1	2	2	3		5	5	7	5	7	6	1	3	1	3	6	5	7	4	1	2	6	3	5	6	3	5
1	2	1	1	3	2	1	2	1	1	2	3	3	4	34	2		1		2	5	10		1	1	2	4		5	5	5	6	6	6	6	6	5	5	6	5	5	5	6	5	4	5	4	5	6	6
1	2	1	1	2	2	1	2	1	1	2	3	3	3	22	2		2		2	5	37	18	1	2	2	1		4	6	7	7	7	4	6	6	2	6	6	5	6	6	6	4	6	4	6	4	3	6
2	1	1	2	3	2	1	2	2	2	2	2	3	4	66	2		2		2	4	9		1	2	2	3		1	1	7	4	2	1	4	4	4	6	4	6	6	4	5	4	4	2	5	3	3	4
1	1	1	1	3	2	1	2	1	1	2	3	3	3	18	2		2		2	2	10	13	2	1	2	7		5	5	4	4	5	3	5	5	4	6	5	7	5	4	7	5	6	3	3	5	5	4
4	1	1	1	4	2	1	2	1	1	2	4	4	4	20	2		2		2	5	7	1	1	1	2	4		1	7	7	1	7	7	6	1	6	7	6	5	6	3	2	3	2	4	2	7	7	7
2	2	1	1	3	2	1	2	1	1	2	4	4	4	22	2		2		2	5	21	18	1	2	2	4		1	4	3	3	7	2	7	7	3	6	7	7	6	7	7	3	1	1	4	3	1	5
1	2	1	2	3	2	1	2	1	1	2	3	3	2	52	2		1		2	3	2		1	2	1			2	4	4	2	3	2	4	4	3	3	4	4	3	3	6	4	3	4	4	4	6	4
1	2	1	1	3	2	1	2	1	1	1	4	4	4	36	2		1		2	2	32
1	2	1	1	3	2	1	2	1	1	2	4	4	4	38	2		1		2	5	8	15	1	2	1			5	6	4	3	6	6	4	4	3	5	6	5	5	6	6	4	6	6	5	2	5	4
1	2	1	1	3	2	1	2	2	1	1	3	3	2	52	2		1		2	5	26	4	2	2	2	5	I don't trust the rushed version of vaccine.	1	5	5	7	1	1	7	7	4	6	6	6	7	7	7	7	4	2	4	4	1	4
1	2	1	1	3	2	1	2	1	1	2	3	4	4	34	2		1		2	2	10		1	2	2	4		1	5	3	2	5	3	6	7	5	7	6	7	3	6	3	6	6	5	6	3	5	7
1	2	1	1	3	2	1	2	1	1	2	4	4	4	64	2		1		2	3	10	16	1	2	1			5	5	6	6	7	5	6	6	6	6	6	7	6	4	6	4	3	6	7	6	5	1
1	2	1	1	2	2	1	2	1	1	2	4	3	4	64	2		1		2	6	23	12	1	1	1			7	5	6	3	7	7	5	3	6	7	6	6	3	5	5	5	5	6	6	6	6	5
1	2	1	1	3	2	1	2	1	1	2	4	4	3	20	2		1		2	3	12		2	2	1			3	1	5	3	5	5	7	7	6	7	7	7	7	6	7	7	3	2	1	2	1	5
2	2	1	1	3	2	1	2	2	1	1	3	2	2	40	2		1		2	6	32	12	1	2	2	3		2	5	2	3	2	3	5	2	3	5	6	5	5	5	6	5	3	3	5	3	4	5
1	2	1	1	3	2	1	2	1	1	2	3	4	3	57	1		1		2	5	23	9	1	2	1			1	7	2	7	2	1	7	7	7	7	7	7	7	7	6	5	4	5	6	7	6	6
1	2	1	1	3	2	1	1	1	1	2	4	4	4	67	2		2		2	4	26		1	1	1			7	7	7	4	7	7	1	1	1	6	6	4	5	3	3	4	5	7	6	3	7	4
1	2	1	1	3	2	1	2	1	1	2	3	4	4	56	1		1		2	5	39	12	1	2	1			4	6	6	6	7	5	6	7	6	7	4	6	5	7	7	5	2	3	5	5	3	3
2	1	1	1	3	2	1	2	1	1	2
1	2	1	1	3	1	1	2	1	1	2	4	4	4	47	2		1		2	4	26		1	2	2	4		5	6	7	7	6	5	6	7	5	6	6	5	5	7	7	7	4	5	5	2	5	5
2	1	1	1	3	2	1	2	1	1	1	1	4	4	26	1		2		2	3	19	18	1	1	1			1	6	7	7	6	7	7	1	5	6	6	7	6	6	6	1	4	4	4	3	1	6
1	2	1	1	1	2	1	2	1	1	2	4	3	4	23	2		2		2	3	40	12	1	2	1			6	6	7	7	6	6	5	6	4	6	5	6	6	2	6	1	3	6	6	6	4	4
1	2	1	1	3	2	1	2	1	1	2	3	4	4	64	2		1		2	6	42	12	1	2	1			7	7	7	6	7	6	5	4	5	6	6	5	5	7	7	2	7	6	7	7	7	6
1	2	1	1	4	2	1	1	1	1	2	3	3	3	42	1		1		2	3	37	14	1	2	2	4		4	5	6	4	5	2	5	4	5	6	5	6	5	6	4	6	6	6	6	5	6	6
1	2	1	1	3	2	1	2	1	1	1	3	3	4	20	2		1		1	3	46	13	1	2	1			6	5	5	3	7	6	5	4	5	6	6	6	6	3	5	3	2	3	5	5	5	5
1	2	1	1	3	2	1	2	1	1	2	4	4	4	60	2		1		2	2	21	13	1	2	1			5	5	4	4	5	5	6	5	6	6	5	5	5	5	4	2	5	3	4	5	5	4
2	2	1	1	3	2	1	1	1	1	2	3	4	4	59	2		1		2	3	26		1	2	2	3		1	4	3	1	4	1	5	7	6	5	6	5	6	7	7	4	3	4	4	3	3	4
1	1	1	1	3	2	1	2	1	1	1	4	4	3	28	2		1		2	3	29		1	2	2	4		6	4	6	6	7	7	5	3	4	7	6	6	4	2	2	3	2	6	4	6	6	6
3	1	2	2	1	1	2	1	1	1	2	1	3	2
2	1	1	1	2	2	1	2	2	1	1	4	4	3	24	2		2		2	3	40	16	1	2	1			1	5	2	4	5	2	3	1	1	2	1	5	5	4	4	2	1	4	4	1	6	4
4	2	1	1	3	2	2	2	2	2	2	3	3	3	22	1		2		1	3	46
3	2	1	1	3	2	1	2	1	1	1	3	4	4	95	2		1		2	3	17		2	2	2	4		5	2	5	4	6	5	2	3	3	3	6	3	4	2	4	4	2	4	6	5	4	4
1	2	1	2	3	2	1	2	1	1	2	4	4	4	56	1		5		2	6	2	4	2	2	1			6	6	6	6	7	6	4	4	6	5	5	6	4	6	4	2	5	3	5	6	5	5
2	2	1	1	3	2	1	2	1	1	2	3	3	2	54	2		1		2	2	4	1	2	2	2	4		2	5	3	5	5	5	5	6	6	6	5	5	3	6	6	6	2	2	3	2	2	6
3	2	1	1	4	1	2	1	2	1	2
1	2	1	1	3	2	1	2	1	1	2	4	3	4	32	2		1		2	4	26	19	1	2	2	4		4	4	3	3	6	5	6	2	4	5	6	6	6	6	6	2	6	5	5	4	5	5
1	2	1	1	1	2	1	2	1	1	2	3	3	4	35	1		1		2	6	40	10	1	1	1			5	5	6	3	5	5	4	4	3	5	5	4	4	3	6	4	3	4	6	5	5	4
4	2	2	1	3	1	1	1	2	1	1	3	4	3
1	2	1	1	3	2	1	2	1	1	2	4	4	4	58	2		1		2	2	42	18	1	2	1			7	7	7	7	7	7	5	2	4	6	6	5	5	4	3	7	7	7	6	4	7	7
1	1	1	1	3	2	1	2	1	1	2	4	3	4	69	2		2		2	3	42		1	1	1			7	6	7	7	7	7	7	7	7	1	6	6	1	7	7	7	7	6	6	7	1	7
2	1	1	1	2	2	2	2	2	1	2	3	4	4	20	2		2		2	4	38
1	2	1	1	2	2	1	2	1	1	2	3	3	3	19	2		2		2	3	18		1	1	2	4		5	4	4	2	5	5	5	6	5	5	6	6	5	6	6	6	5	5	4	3	5	5
2	1	1	1	3	1	1	2	1	1	1	4	4	4	34	1		2		2	2	16
2	2	1	2	3	1	1	1	1	1	1	4	4	4	21	2		1		2	2	28	5	2	2	1			7	5	7	2	6	5	4	4	3	2	4	5	4	4	4	6	5	7	3	4	5	3
1	2	2	2	1	1	2	2	2	2	1	2	3	4	21	1		2		2	1	10		1	2	1			5	3	7	4	7	4
3	2	1	2	3	2	1	2	1	1	2	3	4	3
1	2	1	2	2	2	1	1	2	1	1	4	4	4	54	2		1		1	5	26	12	1	1	2	4		1	3	6	3	7	1	7	6	6	6	7	6	7	7	7	6	2	2	7	2	2	1
1	1	1	1	3	2	1	1	1	1	1	4	4	4	25	1		2		2	2	4	10	2	1	1			4	4	4	4	4	4	4	3	4	4	4	7	4	4	4	4	2	4	2	2	6	5
1	1	1	1	3	2	1	2	2	2	2	2	2	2	55	2		1		2	4	33		1	1	2	3		2	4	3	4	1	2	6	7	5	6	6	6	6	7	7	7	6	4	3	4	3	4
1	2	1	1	3	2	1	2	1	1	2	4	4	4	38	2		1		1	5	23	12	1	2	1			6	5	7	7	7	7	7	4	5	5	5	5	2	3	1	2	2	2	3	2	5	2
1	1	1	1	4	2	1	2	1	1	1	4	4	4	42	1		1		2	6	46	17	1	2	1			7	6	1	2	7	6	7	1	7	7	7	7	7	6	2	1	1	7	7	1	7	7
1	1	1	1	3	2	1	2	1	1	2	3	4	4	18	2		1		2	3	40	13	1	2	1			5	7	4	1	7	6	6	4	5	6	7	6	7	5	7	6	3	7	6	3	7	7
1	2	2	2	4	2	2	2	2	2	2
1	2	1	1	3	2	1	2	1	1	2	4	4	4	59	2		6		2	3	46		1	1	2	5	I practice natural healing methods and don't believe in medications	4	4	3	4	7	7	6	5	6	7	7	7	7	6	6	7	2	6	6	2	6	6
1	2	1	1	3	2	1	2	1	1	1	3	4	4	39	2		1		2	3	23		1	2	2	4		5	5	5	5	6	5	6	6	5	7	5	7	2	6	3	5	5	6	6	6	4	6
1	2	1	1	3	2	1	2	1	1	2	3	3	3	44	1		1		2	4	42	13	1	1	1			5	4	5	5	6	5	6	5	2	6	6	6	5	7	6	6	6	3	5	2	4	3
1	2	1	1	3	2	1	1	2	1	2	3	4	1	32	2		1		2	2	32	12	1	2	2	1		1	7	7	7	1	1	7	7	7	7	7	7	7	7	7	7	2	4	4	1	4	7
2	1	1	1	1	2	1	2	2	2	1	1	1	1	25	1		2		2	5	16		2	2	1			3	3	4	3	5	4	3	5	2	5	4	5	4	4	3	3
1	2	1	1	3	2	1	2	1	1	2	4	4	4	45	2		1		2	6	29	9	1	2	1			7	7	7	7	7	7	2	3	1	2	5	2	2	7	2	3	5	7	7	7	3	7
3	1	1	1	3	2	2	2	2	1	1	1	2	4	22	2		2		1	6	43
1	2	1	1	2	2	1	2	1	1	2	4	3	4	33	2		2		2	5	46	10	1	1	1			6	6	6	6	6	6	6	6	5	6	6	6	6	6	3	3	4	4	6	6	4	6
1	1	1	1	2	2	1	1	1	1	1	2	2	2	19	2		2		2	2	12	1	1	1	2	1		4	5	7	3	5	3	3	6	5	3	2	3	6	5	4	3	4	5	3	5	3	3
1	2	1	1	3	2	1	2	1	1	2	3	3	4	64	2		1		2	5	22	13	1	1	2	4		4	5	4	4	7	4	5	6	4	6	6	5	4	6	4	6	3	6	6	4	5	6
1	2	1	1	3	2	1	2	1	1	1	3	3	1	35	1		1		2	4	23	18	1	2	2	4		1	4	3	2	1	1	7	4	5	4	3	6	4	3	4	3	7	2	4	4	4	5
1	2	1	1	3	2	1	2	1	1	2	3	4	4	26	2		1		2	2	37		1	2	1			4	4	4	4	5	5	5	4	6	5	5	5	6	6	6	4	5	4	4	2	6	4
1	2	1	1	3	2	1	2	1	1	2	3	3	4	33	2		1		2	3	32		1	1	2	4		5	7	7	6	7	7	6	3	4	5	6	4	5	4	6	7	6	4	7	7	7	7
1	1	1	2	3	2	1	2	1	1	2	4	4	4	62	1		1		2	2	37		2	1	1			4	5	3	1	5	7	6	4	5	5	6	5	5	4	4	6	2	3	2	2	1	2
1	2	1	1	3	2	1	2	1	1	1	3	4	3	36	1		1		2	3	11	18	1	1	1			2	5	3	3	5	2	7	6	4	7	7	5	7	3	5	3	1	2	1	1	2	1
2	2	2	1	3	2	1	2	1	1	2	4	1	2
1	2	1	1	3	2	1	2	1	1	2	1	3	2	38	2		1		2	4	32		1	1	2	4		3	6	4	3	5	2	3	3	3	6	6	7	4	4	2	3
3	1	2	1	3	1	2	2	1	1	2	4	1	2	23	2		2		2	3	46	19	2	1	1			1	2	5	5	4	4	1	4	3	3	3	4	5	5	4	7	3	5	6	4	4	5
1	2	1	1	2	2	1	2	1	1	2	3	2	4	58	2		2		2	5	18		1	1	2	5	I don't trust it	1	5	1	7	7	5	7	7	5	7	7	7	7	7	5	5	1	1	1	1	1	1
1	2	1	1	3	2	1	2	1	1	2	3	3	4	63	2		2		2	6	12		2	2	1			5	5	4	3	7	5	3	4	4	5	5	5	5	4	6	5	3	7	5	4	5	6
1	1	1	1	3	1	1	2	1	1	2	4	3	3	38	1		1		2	6	9	18	1	2	1			7	4	3	4	7	5	7	2	5	7	6	6	7	3	3	3	3	3	7	3	6	2
3	2	1	1	2	2	1	2	1	1	2	3	1	2	20	2		5		1	4	4	5	1	1	2	4
1	2	1	1	3	2	1	2	1	1	2	4	4	4	38	2		1		2	6	8	12	1	2	1			5	6	6	6	7	6	6	6	3	6	5	6	5	6	6	3	6	5	6	6	5	6
1	2	1	1	2	2	1	2	1	1	2	2	2	4	73	2		1		2	2	26		1	1	1			5	6	5	3	3	5	5	5	2	7	3	6	3	5	4	3	4	3	5	4	4	5
1	2	1	2	3	2	1	2	1	1	1	4	4	4	63	1		1		2	6	40	20	1	2	1			2	3	4	4	5	3	6	5	5	7	7	6	5	6	5	6	6	6	5	5	4	6
2	1	1	1	2	2	1	2	1	1	1	2	3	3	26	1		1		2	1	2
1	2	1	1	3	2	1	2	1	1	2	3	3	1	37	2		1		2	5	40	18	1	2	1			5	5	4	5	5	5	5	5	3	2	5	2	1	1	2	2	4	4	4	3	3	5
1	1	1	1	3	1	1	1	1	1	1	4	3	2	30	1		1		2	4	12	12	1	1	1			6	5	3	2	5	5	6	3	6	6	5	5	6	2	3	2	2	3	2	2	5	3
2	1	1	1	3	2	1	2	1	1	2	4	4	4	48	1		1		2	5	2	17	1	2	1			7	3	1	3	7	7	7	1	7	6	6	7	7	1	3	5	3	6	6	2	3	3
1	2	1	1	3	1	1	2	1	1	2	3	3	3	52	1		1		2	1	32		1	2	1			6	7	7	7	7	6	3	4	2	3	6	6	4	7	3	3	6	5	5	6	4	5
1	2	1	1	3	2	1	2	1	1	2	3	4	4	43	1		1		2	5	10	4	1	1	1			5	5	4	4	6	5	6	5	5	5	6	6	6	6	5	3	5	6	5	6	5	6
1	2	1	1	3	2	1	2	1	1	2	3	4	4	42	2		1		2	5	29	10	1	2	1			5	4	4	3	5	4	5	5	5	5	5	6	5	5	5	6	5	4	4	4	5	6
1	1	1	1	4	2	1	1	1	1	1	3	3	3
1	2	1	1	3	2	1	1	1	1	2	3	3	3	18	2		1		2	2	10
1	2	1	1	3	2	1	2	1	1	2	3	4	4	51	2		1		2	3	21		1	1	1			6	7	6	2	7	6	2	2	3	5	2	5	3	3	3	3	6	7	3	6	3	6
1	2	1	1	3	2	1	1	1	1	2	3	4	4	29	1		1		1	4	23	18
1	2	1	1	3	2	1	1	1	1	2	4	3	3	25	2		2		1	3	14	12	1	1	1
1	2	1	1	3	2	1	1	1	1	2	3	4	4		2		1		2	1	23
1	2	1	1	3	2	1	2	1	1	1	2	4	1	31	2		1		2	6	26	18	1	1	2	5	I think this is another way for Big Pharma to make a ton of money.	4	5	6	5	4	2	5	6	6	6	6	6	6	6	6	6	5	2	3	2	2	5
2	1	1	1	3	2	1	2	1	1	2	4	4	4
1	2	1	1	3	2	1	2	1	1	2	3	3	3	69	1		1		2	6	42		2	1	1			5	5	4	5	6	5	5	5	5	6	3	5	2	5	3	5	3	5	5	5	5	5
1	2	1	2	3	2	1	1	1	1	2	4	3	4	58	2		1		2	5	8	20	1	1	1			5	7	7	3	6	6	6	5	4	6	6	6	4	6	6	6	4	5	4	6	6	4
1	2	1	1	4	2	1	2	1	1	2	4	4	4	69	1		1		2	3	21		1	2	1			5	5	5	4	6	5	6	4	5	5	6	6	5	6	6	5	4	4	5	5	4	5
1	1	1	1	3	1	1	2	1	1	1	3	3	3	52	1		1		2	6	17	6	1	1	2	7		3	7	2	1	6	7	6	1	3	7	7	6	6	4	3	2	2	1	1	2	5	4
1	2	1	1	3	2	1	1	1	1	2	3	3	4	44	1		5		2	4	4	11	1	1	1			7	6	5	7	7	6	7	7	6	7	5	6	7	7	6	7	4	2	4	5	2	5
2	2	1	1	1	1	1	2	1	1	2	3	3	3	21	2		2		1	2	46		2	2	2	7		2	4	4	3	6	3	6	4	5	5	6	4	4	6	2	7	4	5	4	3	3	4
2	2	1	1	3	2	1	1	1	1	2	3	3	4	18	2		1		2	3	10		1	2	1			1	5	4	7	4	5	5	4	3	1	6	5	1	6	3	5	3	5	5	5	2	3
1	2	1	1	3	2	1	2	2	1	1
1	2	1	1	3	2	1	1	1	1	1
1	2	1	1	3	2	1	2	1	1	2	3	4	4	61	2		1		1	4	18		1	1	2	7		6	7	5	5	7	5	5	2	4	6	6	5	4	5	4	3	3	1	6	2	6	1
2	1	1	1	3	2	1	2	1	1	1	3	4	4	19	2		2		2	2	43	16	1	2	2	1		4	4	6	4	7	5	5	4	4	6	7	5	6	6	5	6	5	5	6	1	2	3
2	1	2	1	2	1	2	2	1	1	1	4	4	4
1	1	1	1	3	2	1	1	1	1	1	4	4	4	37	2		1		1	4	2	7	1	2	2	7		3	5	4	3	7	5	5	1	7	7	7	7	4	7	3	3	2	4	5	2	5	4
1	2	1	1	3	2	1	2	1	1	2	4	4	4	60	1		1		2	2	10		1	2	1			7	1	7	1	7	6	7	7	5	6	7	5	6	6	7	5	5	7	6	4	7	5
1	2	1	1	1	2	1	2	1	1	2	4	3	4	66	2		1		2	6	26		1	1	1			7	7	7	3	7	7	5	4	2	5	6	5	5	6	6	4	6	7	7	7	6	7
2	1	1	1	3	2	1	2	1	1	2	4	4	4	54	2		1		2	1	42	16	1	2	2
1	2	1	1	3	2	1	2	1	1	2	3	3	3	60	2		1		2	6	26		1	1	1			6	6	6	6	7	6	5	6	6	6	5	6	5	6	6	4	6	6	6	6	6	6
1	1	1	1	3	2	1	1	1	1	1	3	4	3	38	1		1		2	6	18	17	2	2	1			5	6	2	2	6	7	6	4	6	7	6	6	5	1	2	3	1	1	1	1	6	2
1	1	1	1	3	2	1	2	1	1	1	4	4	4	31	2		2		2	5	23	10	1	1	1			5	4	3	2	7	6	4	4	5	5	5	5	5	4	4	4	4	7	5	4	5	7
1	2	1	1	3	2	1	2	1	1	2	4	4	4	30	1		1		2	5	46	15	1	1	1			5	5	7	6	7	5	5	6	7	6	5	7	5	6	7	6	7	7	7	6	4	7
1	1	1	2	3	2	1	2	1	1	2	4	4	4	60	2		1		2	2	42		1	2	1			4	4	4	4	7	4	3	3	3	4	4	6	4	6	4	6	4	7	4	3	4	4
1	1	2	1	1	1	1	1	1	1	2	3	4	4	61	1		5		2	2	7		2	1	1			7	7	7	1	7	7	7	2	4	7	5	7	5	7	4	3	4	3	4	1	4	3
4	1	1	1	3	1	1	1	1	1	1	4	3	3	19	1		2		2	4	40	10	1	1	2	2		4	5	5	4	3	3
1	1	1	1	3	2	1	1	1	1	1	4	4	4	61	2		1		2	4	40		1	2	2	5	It usually takes 10 years worth of trials to get a new med on the market	5	5	5	3	5	5	5	5	3	5	5	5	4	5	5	7	1	1	4	4	6	1
2	1	1	1	3	2	1	1	1	1	2	4	4	4	20	2		1		2	1	42		2	2	2	8
1	1	1	1	3	2	1	2	1	1	2	4	3	4	70	2		1		2	3	26		1	2	1			4	6	6	1	7	7	5	3	5	5	6	5	4	4	4	5	6	6	4	5	5	6
1	1	1	1	3	2	1	1	1	1	2	4	4	1	37	2		1		2	1	21		2	2	1			1	1	6	3	4	1	7	6	3	5	6	5	2	7	2	6	6	3	4	4	3	3
1	2	1	1	3	1	1	2	1	1	2	4	4	4	34	2		2		2	2	38		1	2	2	4		2	7	5	3	7	4	7	7	5	5	7	5	5	5	7	7	7	7	7	6	7	7
1	2	1	1	2	2	1	2	1	1	2	3	4	4	42	2		1		2	5	29	18	2	2	2	8		5	5	5	6	5	5	6	7	7	7	5	7	5	7	7	4	1	3	6	5	3	4
1	2	1	1	3	2	1	2	1	1	2	3	3	4	41	2		6		2	5	26		1	2	1			6	6	4	4	7	6	5	6	5	6	5	6	4	6	6	3	3	3	5	6	3	5
2	1	1	2	2	1	2	1	2	1	1	2	2	3	19	2		2		1	2	43	12	1	2	1			4	4	3	4	5	4	3	6	3	2	3	6	4	5	3	6	5	4	4	4	3	5
2	2	1	1	3	2	1	2	1	1	2	4	4	4	40	2		2		1	2	6	9	2	1	2	7		4	4	7	6	5	5	5	4	5	5	6	6	2	6	5	3	5	6	4	3	5	6
1	2	1	1	3	2	1	2	1	1	2	4	3	2	74	1		1		2	3	2		1	2	2	2		2	4	2	3	5	2	7	6	7	7	6	7	6	7	7	4	4	4	5	4	3	3
1	2	1	1	3	2	1	1	1	1	2	3	3	1	29	2		1		2	2	8
2	2	1	1	3	2	1	2	1	1	1	3	4	4	53	2		1		2	5	16		1	2	1			6	5	6	5	6	7
1	2	1	1	3	2	1	2	1	1	1
1	2	1	1	3	1	1	2	1	1	2	3	2	3	36	1		1		2	2	32		1	2	2	8		2	7	2	4	7	1	4	4	2	5	6	7	2	2	2	3	1	2	2	2	3	4
1	1	1	1	3	2	1	2	1	1	2	4	4	4	74	2		1		2	3	45		1	1	1			7	7	7	1	7	7	3	5	6	7	7	7	3	5	5	2	7	7	7	1	2	6
3	1	1	1	3	2	1	2	1	1	1	2	2	3	22	2		2		2	6	16
1	1	1	1	3	2	1	2	1	1	2	4	3	4	73	2		1		2	3	26	15	1	2	1			1	1	1	1	6	1	6	6	1	5	6	5	3	5	3	7	7	4	7	1	7	2
1	2	1	1	3	1	1	2	1	1	2	3	3	4	65	2		1		2	6	8	12	2	2	1			5	5	6	6	7	6	5	6	7	7	5	7	6	7	6	6	7	7	7	7	7	7
1	2	1	1	3	2	1	2	1	1	2	4	3	4	18	2		1		2	2	8		1	1	1			3	6	6	6	7	7	7	6	3	7	7	6	6	7	7	7	6	7	6	6	7	6
2	2	1	1	3	2	1	2	1	1	1
1	2	1	1	3	2	1	2	1	1	2	4	4	4	41	2		1		2	4	21		1	2	1			5	7	7	6	5	5	5	6	6	6	6	5	4	7	7	7	6	5	6	2	4	5
2	1	1	1	3	1	1	1	1	1	1	4	4	4	28	2		2		2	4	42	18	2	1	2	7		6	7	4	4	7	7	5	3	6	4	6	5	6	7	5	4	4	5	5	3	3	5
1	2	1	2	2	2	1	2	2	1	1	3	4	2	75	1		1		2	3	37		1	2	1			4	2	4	4	4	3	6	5	5	5	6	5	5	5	6	7	2	1	4	3	1	1
1	2	1	1	3	2	1	2	1	1	2	4	4	4	55	2		1		2	4	4		2	2	1			6	6	5	5	7	7	6	7	6	6	5	6	6	7	7	7	7	6	7	6	6	7
2	1	1	1	3	2	1	2	1	1	2	4	4	4	73	2		1		2	5	2		1	2	2	7		1	5	6	4	2	2	4	6	6	6	6	6	4	6	7	3	4	2	4	2	4	2
1	2	1	1	3	2	1	2	1	1	2	4	4	4	65	2		2		2	3	40		2	2	2	4		6	5	5	4	7	6	5	5	5	6	4	5	4	5	4	4	6	6	5	3	4	4
1	2	1	1	4	2	1	2	1	1	1	3	3	3	85	2		1		2	2	43		1	2	2	4		4	4	3	3	5	4	5	4	3	5	4	4	4	4	5	6	4	5	4	4	3	4
2	1	1	2	1	2	1	2	2	1	2	3	4	3	63	2		2		2	5	34	15	1	1	2	4		1	3	2	1	3	1	5	5	3	5	7	5	4	4	4	4	1	1	4	3	3	2
1	2	1	1	3	2	1	2	1	1	2	4	4	4	21	2		2		2	3	40		1	1	2	4		7	7	7	7	7	7	4	3	2	6	6	4	6	5	6	6	5	4	6	4	5	7
1	2	1	1	3	1	1	1	1	1	2	4	4	4	53	2		2		2	5	17	2	1	1	2	7		3	7	4	3	7	5	5	5	5	5	7	5	5	5	4	4	5	4	6	5	5	5
1	2	1	1	3	2	1	2	1	1	2	4	4	4	38	2		6		2	6	32	12	1	1	2	4		6	6	6	2	7	7	6	6	3	7	7	6	6	7	7	7	5	7	4	4	7	6
1	2	1	1	3	2	1	2	1	1	2	4	4	4	50	2		1		2	2	18	18	1	1	2	1		7	7	4	7	7	7	6	7	7	7	1	7	4	7	7	7	6	6	4	6	6	5
1	2	1	1	3	2	1	2	1	1	2	4	4	4	34	1		2		2	4	23	10	1	1	2	4		5	5	6	6	6	5	5	6	6	6	6	6	5	6	4	6	4	6	5	3	5	3
1	2	1	1	3	2	1	2	1	1	1	3	3	4	21	2		1		2	5	29	10	1	1	2	1		2	6	6	6	6	3	4	6	2	6	5	5	5	3	6	6	7	6	7	6	5	7
1	1	1	1	3	2	1	2	1	1	2	3	3	2	58	2		1		2	3	4		1	2	2	7		5	7	6	1	5	6	4	1	4	6	5	5	4	1	4	4	1	1	1	1	2	1
1	2	1	1	4	2	1	2	1	1	1	4	4	4	45	2		1		1	3	8		1	2	1			7	6	6	7	7	7	5	3	5	5	6	5	3	4	6	2	3	4	5	4	4	3
1	2	1	2	3	1	1	2	1	1	2	3	4	4	32	2		1		2	2	35	18
1	2	1	1	3	2	1	2	1	1	2	4	4	4	58	2		2		2	3	8	5	1	1	2	4		4	5	4	7	7	6	6	6	5	6	6	6	6	5	6	6	6	5	5	5	5	6
2	2	1	1	3	2	1	2	1	1	2	4	3	4	30	2		1		2	2	35	2	1	2	2	1		5	6	7	7	1	7	7	1	1	1	1	7	1	1	7	1	7	7	7	1	7	1
1	1	1	1	3	2	1	2	1	1	2	4	2	4	51	2		2		2	3	3		1	1	2	4		5	3	4	5	7	3	3	2	3	5	4	3	4	4	4	4	6	6	4	4	4	6
1	2	1	1	1	2	1	2	1	1	2	4	3	4	59	2		1		2	3	8		1	2	1			6	6	4	4	7	5	6	6	5	7	6	6	7	7	7	7	6	7	6	7	6	7
3	2	2	2	3	2	2	2	2	2	2	1	1	1
1	2	1	1	3	2	1	2	1	1	2	4	4	4	29	2		1		2	6	10	14	1	2	1			5	5	6	5	7	5	5	3	5	5	5	5	5	4	3	3	6	6	6	6	6	5
2	2	1	1	2	2	1	2	1	1	1
1	2	1	1	3	2	1	2	1	1	2	4	4	4	38	2		1		2	5	10	12	1	2	2	4		3	7	6	6	7	5	6	4	3	6	5	5	5	5	2	4	6	6	6	7	6	6
1	2	1	1	3	2	1	2	1	1	2	4	3	4	64	2		1		2	5	37		2	1	1			6	6	7	1	7	7	6	7	7	7	5	6	6	6	6	2	5	6	4	4	6	5
2	1	1	1	3	1	1	2	1	1	1	3	3	4	22	2		2		2	2	40	10	2	1	2	3		2	5	4	3	6	3	5	4	7	7	7	7	5	5	7	4	1	3	6	1	2	6
1	2	1	1	3	2	1	2	1	1	1	3	3	3	32	2		1		2	3	46	12	1	1	2	4		2	2	4	4	4	2	5	6	3	5	5	5	3	5	3	3	3	5	5	5	6	6
1	2	1	1	4	2	1	2	1	1	2	4	4	4	23	2		6		2	2	18	15	1	2	1			6	7	7	6	7	7	6	4	1	5	6	3	5	5	7	7	6	6	6	4	4	7
1	2	1	1	3	2	1	2	1	1	2	4	4	4	32	2		1		2	6	23	18	1	1	1			7	6	7	7	7	7	7	7	6	7	6	6	7	3	7	7	4	3	7	3	7	7
2	2	1	2	3	2	1	2	1	1	2	3	2	1	45	2		1		2	2	13		1	1	2	7		5	7	6	4	7	6	3	1	5	2	5	6	1	4	3	4	3	6	5	6	4	7
2	1	1	1	3	1	1	1	1	1	1	2	1	1	28	1		2		2	4	2
1	1	1	1	3	1	1	1	1	1	1	4	4	4	42	1		1		2	6	23	17	2	2	1			6	6	1	2	5	6	2	3	5	6	2	6	5	4	6	3	2	2	3	2	3	3
3	2	1	1	3	2	1	2	1	1	2	2	4	1	20	2		1		2	2	26		1	2	2	4		4	6	6	4	3	1	7	4	5	6	6	7	5	6	5	5	5	4	7	6	1	5
1	2	1	1	3	2	1	1	2	1	2	3	3	2	36	1		1		2	3	23	18
4	1	1	1	2	1	1	1	1	1	1	3	3	3	21	1		2		2	3	10	3
1	2	1	1	3	2	1	2	1	1	2	4	4	4	38	2		1		2	3	13	13	1	1	1			5	5	7	5	7	7	6	6	6	6	7	7	6	6	6	5	3	6	3	5	5	5
1	1	1	1	1	2	1	2	1	1	2	3	3	3	34	2		2		2	3	42		1	2	2	3		3	3	4	3	5	5	5	6	4	5	6	6	5	6	5	5	6	4	6	4	5	6
1	2	1	1	4	2	1	2	1	1	2	4	3	4	72	1		2		2	5	29		1	1	1			7	5	6	7	7	7	6	4	5	6	6	6	5	4	4	6	5	7	6	2	5	7
1	1	1	1	3	2	1	2	1	1	2	3	4	3	36	2		2		2	3	1		2	1	2	4		4	7	7	6	7	7	6	6	2	7	7	7	7	7	7	6	1	4	6	3	2	3
1	1	1	1	3	1	1	1	2	1	1	1	1	2	33	1		1		2	2	2
1	1	1	1	3	2	1	1	1	1	1	3	3	4	23	2		1		2	5	23	13	1	1	1			5	5	5	6	6	6	4	5	5	6	5	5	3	4	3	5	6	5	5	4	5	4
1	2	1	1	4	2	1	2	1	1	1	4	4	4	56	2		3		2	5	8		1	1	1			6	6	5	4	7	6	4	3	5	5	7	5	5	7	3	6	3	1	3	2	2	1
1	2	1	1	3	2	1	2	1	1	2	4	4	4	81	2		1		2	4	32		1	2	1			7	6	7	4	7	6	7	7	7	7	7	7	7	7	7	7	6	5	4	4	4	5
2	2	1	2	3	1	2	1	1	1	2	3	3	2	19	2		2		2	2	34	17	2	2	2	3		5	6	5	5	3	1	3	7	5	3	4	4	4	4	5	5
1	2	1	1	3	2	1	2	1	1	1	4	4	4	35	1		1		2	5	25	7	1	1	1			5	4	3	3	4	6	5	1	6	7	4	6	6	6	4	1	4	4	3	2	7	4
2	1	1	1	3	2	1	2	1	1	2	4	4	4	41	2		1		2	3	2	13	1	2	1			6	5	3	5	7	7	6	3	6	6	6	7	6	2	5	5	3	5	3	2	5	5
2	2	1	1	1	2	1	2	1	1	2	4	3	4	34	2		2		2	5	46	6	1	1	2	5	Religious reasons	3	5	5	4	6	5	5	5	3	5	5	4	3	5	4	5	5	3	5	3	3	4
1	2	1	1	3	2	1	2	1	1	2	3	3	3	30	2		1		2	5	46	18	1	2	2	4		2	6	2	6	6	2	5	5	3	6	6	6	6	6	2	4	4	2	6	2	3	5
1	2	1	1	3	1	1	1	2	1	1	3	3	2	68	2		1		2	4	23		1	2	2	7		2	6	2	4	6	3	7	3	4	6	5	7	5	3	5	4	4	6	4	2	4	7
1	2	1	1	2	2	2	2	1	1	1	2	3	1	18	2		1		2	1	44	16
1	2	1	1	3	2	1	2	1	1	2	1	4	3	27	2		1		2	3	42	13	1	2	2	3		7	4	4	4	7	7	7	3	7	7	7	7	7	7	1	1	7	7	4	7	5	7
2	1	1	1	3	2	1	2	1	1	2	2	2	3	66	1		1		2	3	32		1	2	1			3	3	3	3	5	2	5	3	3	6	6	6	6	3	5	5	4	3	6	3	5	5
1	2	1	1	3	2	1	2	1	1	2	4	4	4	47	2		1		1	3	46		1	2	1			7	4	4	7	7	7	5	4	3	5	5	6	4	4	4	6	3	4	7	3	4	3
1	2	1	1	4	2	1	2	1	1	2	3	3	4	19	2		1		2	3	39		1	2	1			4	5	7	6	6	5	5	3	5	6	6	5	4	3	3	5	4	5	5	4	5	5
1	2	1	2	3	2	1	2	1	1	2	3	3	4	45	1		1		2	3	26	7	1	2	1			5	7	7	7	6	7	6	6	7	6	4	6	4	5	2	3	5	4	6	7	5	5
2	2	1	1	3	2	1	2	1	1	2	4	4	4	23	2		2		2	3	10		1	2	1			5	2	2	2	7	2	6	7	5	6	7	7	3	7	2	7	6	7	7	5	7	7
2	1	1	1	2	1	1	1	1	1	1	4	4	4	35	2		1		2	2	23		1	2	1			7	1	7	1	7	4	1	1	1	1	7	1	1	1	1	1	7	7	7	1	7	7
1	2	1	1	1	2	1	1	2	1	2	4	3	2	22	1		1		2	2	23	13	1	1	2	3		2	3	2	6	2	2	6	4	6	5	6	5	4	6	4	1	4	2	3	2	1	2
2	1	1	1	3	2	1	2	1	1	2
2	1	2	1	3	2	1	2	1	1	2	4	4	4	46	2		2		2	6	40
1	2	1	1	2	2	1	1	1	1	2	4	4	1	48	2		1		2	2	26		1	1	2	3		5	5	7	1	5	5	7	5	7	7	5	7	7	7	7	5	1	1	1	1	1	1
1	2	1	1	2	2	1	2	1	1	2	4	3	4	41	2		1		2	4	26		1	2	2	4		6	6	6	4	7	6	6	6	4	6	7	6	7	6	6	6	6	4	7	4	4	4
1	2	1	1	3	2	1	2	1	1	2	4	3	4	66	1		1		2	6	18		1	2	1			7	7	7	1	7	7	6	7	7	7	6	7	7	6	7	6	6	5	6	5	6	6
2	1	2	1	3	1	2	1	2	1	1	1	1	2	19	1		2		1	4	33	6	2	2	2	8		3	3	7	5	3	2	3	2	4	2	4	5	2	3	3	4	5	3	6	5	4	7
2	1	1	2	3	2	1	2	1	1	2	3	4	3	21	2		2		2	2	42		2	2	2	7		3	2	5	6	6	3	7	6	4	5	6	3	6	6	6	6	5	3	4	3	6	4
2	1	1	1	3	2	1	1	1	1	2	4	4	4	50	1		1		1	2	46	16	1	1	1			1	7	7	7	5	7	7	7	7	7	7	7	7	7	7	1	7	7	7	7	7	7
1	2	1	1	3	1	1	2	1	1	1	2	4	2	30	2		1		2	5	1	12	1	2	2	4		2	3	2	2	3	1	3	2	6	5	6	5	5	2	3	1	3	2	6	1	6	5
1	1	1	1	3	2	1	2	1	1	1	4	4	4	32	1		7	Hispanic	1	3	8	9	2	1	1			7	7	7	7	7	7	7	7	7	7	7	7	7	7	7	7	7	7	7	1	7	7
1	2	1	1	3	2	1	2	1	1	2	4	4	3	40	2		2		2	3	42	16	1	1	2	4		5	4	6	4	6	5	3	4	4	5	5	4	4	6	5	6	5	6	4	2	4	5
1	2	1	1	3	2	1	2	1	1	2	4	3	3	21	2		1		2	3	16		2	1	2	4		4	5	5	5	5	5	5	5	3	5	5	3	4	5	4	5	5	4	5	5	5	5
1	2	1	1	3	2	1	2	1	1	2	3	4	3	30	2		2		2	3	43	18	1	2	2	3		4	5	4	4	5	5	6	4	4	5	5	5	5	5	5	7	5	6	5	5	5	5
1	2	1	1	3	2	1	2	1	1	2	4	4	4	39	1		1		1	5	23	9	1	1	1			4	6	6	6	7	6	7	7	7	6	7	6	6	7	7	7	7	7	6	7	6	7
1	2	1	1	2	2	1	2	1	1	2	3	4	4	30	2		1		2	5	23	19
1	2	1	2	3	2	1	2	1	1	2	4	3	4	56	2		1		2	5	37	4	2	1	1			3	5	5	5	6	3	4	5	5	5	5	5	3	5	4	3	5	4	5	5	5	5
2	1	1	2	3	2	1	1	1	1	2	3	3	2	22	1		1		2	3	22	18	1	1	1			3	3	5	7	3	3	3	6	2	3	2	3	2	5	4	6	2	5	3	3	2	3
2	2	1	2	4	1	2	1	1	1	2	3	2	3	22	2		2		2	5	23
2	2	1	1	2	2	2	1	2	1	1	2	3	2	29	1		1		2	5	40
1	2	1	1	3	2	1	1	1	1	2	3	4	4	50	2		1		2	3	46		1	2	1			6	4	4	5	6	5	5	4	4	4	4	4	3	4	4	1	4	5	5	3	4	5
1	2	1	1	3	2	1	2	1	1	2	3	3	4	51	2		2		2	6	38	10	1	2	2	4		2	1	3	5	7	7	6	1	5	6	7	6	1	7	4	6	7	6	7	7	7	6
1	2	1	1	3	2	1	2	1	1	2	4	4	4	35	1		1		2	6	46	4	1	2	1			6	6	6	5	7	7	5	5	5	7	5	5	4	2	4	4	6	6	6	4	6	5
1	2	1	1	3	2	1	2	1	1	2	4	4	4	39	2		1		2	6	29	12	1	1	1			7	7	7	1	7	7	3	1	6	7	5	6	5	6	6	5	5	5	5	3	5	5
2	2	1	1	2	2	1	2	1	1	2
1	2	1	1	3	2	1	2	1	1	2	4	4	4	35	1		1		2	2	2	18	1	2	2	7		1	6	1	2	7	1	6	7	5	6	6	6	5	6	7	6	6	3	6	4	2	6
1	2	1	1	3	2	1	2	2	1	1	3	3	2
3	1	1	2	1	2	2	2	1	1	1	2	1	2	33	1		1		1	5	10	19	2	1	2	4		5	2	4	4	1	1	3	3	4	3	3	2	3	6	6	4	7	5	4	4	3	1
1	2	1	1	3	2	1	2	1	1	2	3	4	3	21	1		1		2	4	23	9	1	1	1			7	1	7	7	6	7	7	6	6	7	2	7	7	3	3	2	1	2	5	1	5	1
2	2	1	1	3	2	1	1	1	1	1
1	2	1	1	3	2	1	2	1	1	2	4	4	4	20	2		1		2	3	10	10	1	1	1			2	6	5	2	7	5	6	6	2	6	6	7	6	7	4	7	3	6	7	2	6	6
1	2	1	1	1	1	1	2	1	1	2	2	4	4	32	2		1		2	2	10	13	1	2	1			5	7	5	1	7	6	7	2	2	6	6	5	7	7	5	7	4	6	4	6	2	1
1	2	1	1	3	2	1	2	1	1	2	3	3	4	36	2		1		2	2	23	16	1	1	2	7		6	5	5	5	7	7	7	6	3	7	7	5	4	5	6	7	5	2	5	1	2	3
1	2	1	2	1	2	1	2	1	1	2	4	4	4	53	2		1		2	3	23	11	1	1	1			5	6	6	3	7	6	7	7	7	7	7	7	7	7	7	2	6	4	6	6	6	6
1	2	1	1	1	2	1	2	1	1	2	4	4	4	66	2		1		2	5	23		2	1	1			7	7	5	2	7	7	4	4	5	5	6	5	5	5	4	6	6	6	7	5	6	6
1	2	1	1	1	2	1	2	1	2	2	3	4	4	33	1		2		2	2	43	15
1	2	1	1	3	2	1	2	1	1	2	4	4	4	80	2		1		2	4	32		1	2	1			7	7	2	5	7	7	6	4	6	7	6	7	7	4	5	4	5	5	5	5	5	4
1	2	1	1	3	2	1	2	1	1	2	4	3	4	45	2		1		2	3	8	14	1	2	1			6	6	3	6	6	6	5	4	6	6	5	6	5	6	6	5	6	5	4	3	5	5
1	2	1	1	3	2	1	2	1	1	2	3	4	4	35	1		1		2	4	32	19	2	2	1			4	5	3	5	7	6	6	6	3	6	7	5	4	6	5	6	6	6	6	6	5	5
1	2	1	1	2	2	1	2	1	1	2	4	4	3	41	2		3		2	3	4	9	1	2	2	4		2	4	2	2	5	2	6	7	7	7	6	7	7	7	7	7	7	6	5	3	6	6
1	2	1	1	3	2	1	2	1	1	2	4	4	4	51	2		1		2	5	2	14	1	1	1			6	5	5	5	7	6	5	3	6	6	6	6	6	3	5	5	6	5	5	4	5	4
2	2	1	1	3	2	1	2	1	1	1	3	3	3		2		1		2	2	23		2	1	2	7		4	4	4	6	7	3	4	2	5	7	5	6	5	4	2	4
1	2	1	1	3	2	1	2	1	1	2	4	4	4	64	1		1		2	5	23		1	1	1			6	7	7	6	7	6	7	5	5	6	5	6	6	6	6	4	6	5	6	4	6	6
1	1	1	1	3	2	1	2	1	1	2	3	3	3	25	2		2		2	3	13		2	1	2	4		6	3	5	4	6	5	7	6	5	6	7	6	7	6	7	5	3	3	5	4	5	5
1	2	1	1	2	2	1	2	1	1	2	3	4	4	30	2		1		2	5	23	19	1	2	1			7	5	4	6	6	7	5	1	5	6	6	6	6	6	6	7	7	6	7	7	6	7
1	1	1	1	2	2	1	2	1	1	2	4	4	4	21	1		2		2	2	44	14	2	2	1			7	4	1	4	7	7	7	4	4	7	7	7	7	1	4	7	1	5	4	1	4	4
3	2	2	2	4	2	2	2	2	2	2	3	2	2
1	2	1	1	3	2	1	2	1	1	2	4	4	4	62	2		2		2	5	34	19	1	1	2	4		6	6	7	6	6	6	6	2	3	3	6	6	6	5	5	2	6	6	7	2	6	6
1	2	1	1	3	2	1	2	1	1	2	3	3	4
1	2	1	1	4	2	1	2	1	1	2	3	3	4	37	1		2		2	2	2		1	1	2	3		5	6	4	6	7	4	6	7	4	4	4	7	5	7	7	6	7	4	5	6	5	7
2	1	1	1	3	1	1	2	1	1	1
1	2	1	1	3	2	1	2	1	1	2	4	2	4	32	2		1		2	5	7		2	1	1			6	6	7	6	7	6	5	6	4	5	5	5	5	3	5	5	3	6	7	5	5	6
1	2	1	1	2	2	1	2	1	1	2	3	3	4	69	2		1		2	3	26		2	1	1			2	4	5	2	6	5	6	6	6	6	4	6	6	3	6	3	6	3	4	2	3	6
1	2	1	1	3	2	1	2	1	1	2	3	3	3	24	2		1		2	6	23	7	1	2	1			5	7	7	7	5	4	7	6	5	6	7	5	5	4	6	7
2	2	1	1	2	2	2	1	1	1	1	2	2	2	27	2		2		2	2	44	12
1	2	1	1	3	2	1	2	1	1	2	4	3	4	71	1		1		2	6	10		1	2	1			6	7	3	4	7	3	3	6	5	6	3	6	5	6	5	5	7	6	7	7	5	7
1	1	1	1	3	2	1	2	1	1	2	4	4	4	35	2		1		2	2	23		1	2	1			5	5	6	6	7	6	5	7	6	7	7	7	7	7	7	7	1	3	6	1	1	3
1	1	1	1	2	2	1	1	1	1	1	3	4	3	62	2		1		1	2	39	20	1	2	2	2		4	2	5	5	6	6	3	3	4	3	5	5	3	5	3	4	2	3	4	3	3	4
1	2	1	1	3	2	1	2	1	1	1	3	4	2	55	2		1		2	5	39	10	1	2	2	4		3	5	4	4	3	3	3	5	5	5	3	4	4	5	5	3	5	3	5	5	3	5
1	2	1	1	3	2	1	2	1	1	2	4	4	4	30	2		1		2	2	8		1	2	1			7	7	7	2	7	7	7	7	4	6	6	7	6	7	7	1	3	1	5	1	3	6
1	1	1	1	3	1	1	1	1	1	1	3	4	2	33	2		1		2	2	46
1	2	1	1	3	2	1	2	1	1	2	4	4	4	25	2		1		2	2	23	18	1	2	1			7	7	7	5	7	7	7	6	6	7	7	7	7	7	7	6	6	6	7	6	5	6
2	1	1	1	3	2	1	1	1	1	2	4	4	4	70	2		2		2	6	2		1	1	1			6	6	7	6	7	6	4	5	5	7	5	6	7	6	7	4	4	6	6	3	5	6
2	1	1	2	3	2	1	2	1	1	2	4	3	4	61	2		1		2	1	23		1	1	1			2	5	4	2	7	7	5	1	5	7	6	5	1	4	5	5	6	2	6	5	6	6
1	2	1	1	3	2	1	2	1	1	2	3	4	4	46	2		2		2	4	42	12	1	2	2	4		6	5	4	6	7	7	5	4	5	6	7	7	5	7	6	4	2	2	5	6	3	4
1	2	1	1	3	2	1	2	1	1	2	4	4	4	80	2		1		2	4	32		1	2	1			7	6	5	5	7	7	6	5	6	6	7	7	7	5	5	4	4	5	4	4	4	4
1	2	1	1	3	2	1	2	1	1	2	4	4	4	66	2		1		2	3	8	12	1	1	2	4		5	5	6	3	6	5	6	3	5	5	4	5	6	5	4	5	5	4	4	4	3	4
1	2	1	1	3	2	1	2	1	1	2	4	3	4	66	1		1		2	6	40	7	1	2	1			6	5	5	3	6	5	6	6	5	6	6	5	5	6	7	6	6	5	6	5	6	5
2	1	1	1	2	1	1	1	2	2	1
1	2	1	2	3	2	1	2	1	1	2	4	4	4
1	2	1	1	3	2	1	2	1	1	2	3	4	4	33	2		2		2	5	46	12	1	1	2	4		6	7	5	6	7	6	6	6	6	7	7	7	7	7	7	5	6	5	5	2	5	6
1	1	1	1	3	1	1	1	1	1	1	3	3	3	30	1		1		2	4	8	12	1	1	1			6	5	3	2	6	6	5	2	6	6	5	6	5	2	2	3	3	2	2	2	6	2
2	2	1	1	3	1	1	1	1	1	2	4	4	4
1	2	1	2	3	2	1	2	1	1	2	4	4	4	68	2		2		2	6	10		1	1	2	4		5	5	5	4	5	4	5	5	7	6	5	5	6	3	7	5	6	6	6	6	5	6
1	2	1	1	3	2	1	2	1	1	1	4	4	4	53	2		1		2	5	10		2	1	1			7	6	4	1	7	7	5	1	6	6	7	6	4	4	1	1	4	4	6	3	7	7
1	2	1	1	3	2	1	2	2	1	1	3	4	2	72	2		1		2	3	7		2	2	1			4	2	3	3	5	4	7	6	6	6	6	7	5	6	6	6	5	3	2	5	3	2
1	2	1	1	2	2	1	1	1	1	2	2	4	1	27	2		1		2	2	4		2	2	2	3		3	5	7	5	3	5	2	3	2	3	5	3	5	5	3	5	4	4	3	5	3	6
2	1	1	1	3	1	1	2	1	1	2	4	4	4	41	2		2		2	2	18	18	1	1	2	7		1	1	6	6	5	2	3	3	3	5	5	5	7	5	5	7	3	6	6	5	5	4
2	2	1	1	3	2	1	2	1	1	1	4	3	3	32	1		1		2	5	12	9	1	2	1			4	5	3	3	5	5	7	1	7	7	7	7	6	3	5	5	3	4	3	4	7	7
1	2	1	1	3	2	1	2	1	1	2	4	3	4	62	2		1		2	3	26		1	1	2	4		5	5	4	4	6	5	4	5	5	6	5	5	6	5	5	5	4	5	5	5	6	5
2	1	1	2	1	1	2	1	1	2	1	1	3	2	18	2		1		2	2	8
1	2	1	1	3	2	1	2	1	1	2	4	4	4	45	2		1		2	3	10	7	2	2	2	7		5	4	5	4	7	5	2	3	4	4	4	4	3	6	3	4	7	5	7	5	7	7
1	2	1	1	3	1	1	1	1	1	2	2	3	2	19	2		1		2	2	4	18	1	1	2	1		2	6	6	6	2	2	5	3	5	5	5	6	4	5	4	6	3	3	4	3	2	4
1	2	1	1	2	2	1	2	1	1	2	3	3	4	67	2		1		2	5	46		2	2	1			4	7	7	6	7	6	6	5	6	6	6	7	6	5	5	6	7	5	6	4	6	6
1	2	1	1	2	1	1	2	1	1	2	4	4	4	69	1		1		2	5	27		2	1	1			7	7	7	6	7	7	6	5	6	7	5	6	5	7	6	6	7	7	6	7	7	7
1	1	1	1	1	2	1	1	1	1	1	4	4	4	30	2		1		2	5	43	18	1	2	2	1		7	7	7	7	7	7	7	7	7	7	7	7	7	7	7	7	4	5	4	4	7	6
1	2	1	1	3	2	1	2	1	1	2	4	4	4	65	2		2		2	4	32	13	1	1	1			7	7	4	1	7	7	5	4	1	7	5	6	5	4	4	4	4	4	6	2	5	4
2	2	1	1	2	1	2	2	1	1	2	4	2	3	21	2		1		2	3	42	15	2	1	2	7		1	3	5	7	1	3	4	4	4	4	5	4	1	4	7	7
1	1	1	1	3	2	1	2	1	1	1	4	4	4
2	1	2	1	3	1	1	2	1	1	2	4	4	4	31	2		2		2	1	38
1	2	1	1	3	2	1	2	1	1	2	3	2	3	66	2		1		2	5	8
3	1	1	1	3	2	1	2	1	1	1	2	2	2	22	2		6		1	2	9		1	1	2	4		4	5	3	4	7	4
3	1	2	2	4	1	1	2	1	2	2	1	4	4	19	2		2		2	6	18
2	2	1	2	1	2	1	2	1	1	2	3	3	4	38	2		1		2	5	23	13	2	2	1			2	6	7	2	6	2	7	6	1	2	5	1	1	3	7	7	7	3	4	6	3	5
3	2	1	1	2	2	1	2	1	1	2
4	2	2	2	4	2	2	2	2	2	2
1	2	1	1	3	2	1	2	1	1	2	4	4	3	55	2		1		2	6	23		2	1	1			6	6	6	6	6	6	6	6	7	7	5	7	7	7	7	4	5	6	6	6	5	6
1	2	1	1	1	2	1	2	1	1	2	3	3	4	62	2		1		2	5	26
2	2	1	1	3	2	1	2	1	1	2
1	2	2	2	2	2	1	1	1	1	1
1	2	1	1	4	2	1	2	1	1	2	4	3	3	71	1		1		2	3	32
1	2	1	1	3	2	1	2	1	1	1	3	3	4	85	2		1		2	2	43		1	2	2	4		5	4	3	5	5	5	5	3	3	5	5	5	3	4	3	7	4	4	5	6	3	6
2	1	1	1	3	1	1	1	1	1	1	2	3	3	35	2		2		2	2	40	19	1	1	1			6	6	3	2	6	6	6	3	6	6	6	6	6	2	2	2
1	2	1	1	3	2	1	2	1	1	1	3	3	3	73	2		1		2	5	26		1	1	1			1	6	6	2	1	6	4	3	5	5	5	6	5	3	3	3	6	4	3	5	5	4
1	2	1	1	3	2	1	2	1	1	2	3	4	4	48	2		2		2	5	10		1	1	2	4		6	6	4	5	7	7	3	1	1	1	7	4	3	6	3	3	6	4	6	2	6	7
1	2	1	1	3	2	1	1	1	1	2	1	3	2	47	2		1		2	5	26	12	1	2	2	4		2	4	4	4	4	3	6	6	6	6	6	6	6	6	6	5	5	3	4	2	3	5
1	2	1	1	3	2	1	2	1	1	2	4	4	4	75	2		1		2	5	26		1	2	1			7	7	7	7	7	6	7	4	7	7	6	7	6	7	7	4	6	5	6	6	3	4
1	2	1	1	3	2	1	2	1	1	2	3	3	3	42	2		1		2	3	23	13	1	1	2	4		1	5	4	3	4	1	7	1	5	7	7	5	7	6	7	7	5	6	6	4	5	7
1	2	1	1	2	2	1	2	1	1	2	4	4	4	34	2		3		2	5	32		2	2	1			7	5	7	7	7	5	7	6	5	3	6	5	4	4	4	5	7	7	7	5	7	7
1	2	1	1	3	2	1	2	1	1	2	4	4	4	39	1		2		2	4	38		2	1	2	4		7	6	6	6	7	7	4	6	4	5	6	4	4	6	4	6	4	5	6	6	5	6
1	2	1	1	3	2	1	2	1	1	2	4	3	4	33	1		1		2	5	32	18	1	2	1			7	7	1	6	7	6	6	5	5	5	6	6	6	5	5	7	6	6	6	7	7	7
1	2	1	2	3	2	1	2	1	1	2	4	4	4	55	2		1		2	5	46	12	2	1	1			5	6	4	7	6	5	6	7	5	7	6	6	6	2	7	3
1	1	1	1	3	2	1	2	1	1	1	3	3	3	25	1		1		2	2	23	9	2	2	1			2	3	2	6	5	3	5	1	5	6	6	6	2	4	2	4	4	4	4	1	2	3
1	2	1	1	3	2	1	2	1	1	2	4	4	4	43	2		1		1	5	37		1	1	1			3	4	5	5	5	3	5	5	3	6	5	5	6	5	6	4	5	6	6	6	6	6
1	1	1	1	3	2	1	2	1	1	2	4	3	4	61	2		3		2	6	23	10	1	2	2	2		3	2	3	3	2	5	4	3	5	3	3	5	4	7	6	2	4	5	5	3	2	5
1	2	1	1	3	2	1	1	1	1	2	3	3	3	40	2		1		2	6	23	10	1	2	1			3	5	3	3	3	3	1	1	3	2	2	3	5	1	2	5	4	4	6	2	6	3
1	2	1	1	3	2	1	2	1	1	2	3	2	3
1	2	1	1	3	2	1	2	1	1	2	3	3	3	43	2		1		2	4	12		1	1	2	3		2	7	7	6	4	2	7	5	5	3	3	6	3	3	6	5	4	3	3	3	3	3
1	2	1	2	3	2	1	2	1	1	2	4	4	4	39	2		1		2	5	40		1	1	1			5	5	7	7	7	6	4	4	4	5	5	6	4	6	7	4	5	6	5	4	5	4
1	2	1	1	3	1	1	1	1	1	1
3	1	1	1	4	1	1	1	1	1	1
1	2	1	1	3	2	1	2	1	1	2	3	3	3	27	2		1		2	5	42	10	2	1	2	8		4	6	4	2	6	5	4	4	5	5	5	5	6	6	7	6	6	6	6	6	5	6
1	2	1	1	3	2	1	2	1	1	2	4	3	4	42	2		6		1	4	32		1	1	1			5	5	4	3	7	7	6	4	5	6	6	7	5	4	5	6	5	6	6	6	6	6
1	1	1	1	4	2	1	2	1	1	2	4	4	3	43	2		1		2	3	23	9
1	1	1	1	3	2	1	2	1	1	2	3	4	3	70	1		1		2	3	26		1	1	1			3	3	3	4	5	3	4	3	4	5	5	4	4	4	3	3	5	5	3	4	5	4
1	2	1	1	3	2	1	2	1	1	2	4	4	4	18	2		1		2	2	26		2	2	1			7	7	5	5	7	7	7	6	3	7	7	7	7	5	7	7	7	7	6	7	7	7
1	2	1	1	3	2	1	2	1	1	2	4	4	4	45	2		2		2	4	21	12	1	1	2	4
1	1	1	1	3	2	1	1	2	2	2	2	4	1	23	2		1		2	3	39	12	1	2	2	5	I believe this is a man made disease used to cause disruption to our world. I do not believe that a vaccine will help because I do not believe that this disease is as bad as it is being reported.	1	4	1	1	1	1	4	4	4	5	4	5	4	6	6	4	4	2	4	2	2	4
1	2	1	1	2	2	1	2	1	2	2
2	2	1	1	1	2	1	2	2	1	2
1	1	1	1	4	2	1	1	1	1	2	4	4	4	60	2		2		2	2	10
1	2	1	1	3	2	1	2	1	1	2	4	4	4	70	1		2		2	4	40		1	1	1			7	7	7	7	7	7	7	7	7	7	7	7	7	7	7	7	7	7	7	4	7	7
1	2	1	1	3	2	1	1	1	1	1
1	2	1	1	3	2	1	2	1	1	2	4	3	3	22	2		1		2	3	10		1	2	2	5	There needs to be years of testing on the vaccine before it is safe for humans or truly affective.	2	7	4	5	5	5	7	7	5	6	7	7	7	7	6	7	5	6	7	6	6	6
1	2	1	1	3	2	1	2	1	1	2	4	3	4	47	2		1		2	3	44	18	1	2	2	7		5	5	4	3	5	5	1	7	5	5	5	5	3	3	2	3	4	2	4	2	3	4
1	2	1	1	3	2	1	1	1	1	1	4	4	4	26	2		2		2	3	18		1	2	2	7		2	5	3	5	3	3	6	6	4	7	6	6	7	6	7	7	5	6	6	3	1	7
1	2	1	1	3	2	1	2	1	1	2	4	3	4	63	2		1		2	5	18		1	2	1			4	5	4	4	6	5	4	3	4	5	5	5	4	3	4	3	6	5	5	4	5	6
1	2	1	2	3	1	1	1	1	1	2
1	2	1	2	2	2	1	2	1	1	1	4	3	3	63	2		1		2	6	21		1	2	2	2		5	5	5	4	6	5	2	3	2	6	4	5	5	3	3	3	3	3	6	5	5	6
1	2	1	1	3	2	1	2	1	1	2	3	3	4	46	2		2		2	6	40	12	1	2	2	4		6	5	6	6	7	6	6	2	5	6	6	6	2	6	3	3	6	6	6	2	5	3
2	2	1	1	3	2	1	2	1	1	2	4	4	4	23	2		1		2	4	32	12	1	1	2	3		3	1	5	4	3	5	5	7	7	7	7	7	5	7	7	7	4	1	7	6	1	5
1	2	1	1	3	2	1	2	1	1	2	4	4	4	55	2		1		2	3	10		1	2	1			7	7	4	5	7	7	5	6	5	6	5	6	6	7	6	7	7	6	6	4	7	7
1	2	1	1	2	2	1	2	1	1	2	4	4	4	41	2		1		2	6	2	6	1	1	1			4	5	4	4	6	5	6	7	7	7	6	7	6	7	6	7	6	7	7	5	1	7
1	1	1	1	1	2	2	2	1	1	2	2	4	4	21	1		2		2	5	22	17	1	1	2	4		2	2	6	5	3	2	5	4	5	3	2	4	6	4	4	5
1	2	1	1	3	2	1	2	1	1	1	4	4	4
2	1	1	1	3	2	1	1	1	1	1	4	4	4	21	2		1		2	4	44	4	1	1	1			7	7	2	2	7	7	6	1	6	7	6	6	6	2	2	2	1	3	1	1	6	3
1	2	1	1	3	2	1	2	1	1	2	4	2	4	73	1		1		2	6	22	10	1	1	1			6	7	6	6	5	6	6	6	5	6	5	5	6	6	7	6	7	5	6	2	2	2
1	1	1	2	3	2	1	2	1	1	2	4	4	4	40	2		2		2	3	32	13
1	2	1	1	3	2	1	2	1	1	1	3	4	4	66	2		1		2	4	26		2	2	2	4		3	5	4	3	5	3	4	3	6	6	7	6	3	5	3	4	4	3	5	1	4	6
1	2	1	1	2	2	1	2	1	1	2	3	4	4	20	2		3		2	5	23	13	1	1	1			5	7	5	6	7	5	5	6	6	7	5	6	6	7	5	7	6	5	6	6	4	5
1	2	1	1	1	2	1	2	1	1	2	4	3	4	38	2		1		2	3	26	6	1	2	2	4		4	6	5	6	6	6	5	3	6	5	6	5	4	6	5	6	4	3	5	6	5	4
2	1	2	2	3	2	2	2	2	2	2	4	4	4	60	2		2		2	5	38	10	1	1	2	4		5	3	3	3	6	6	5	3	3	7	7	6	5	5	5	2	3	6	5	1	6	3
1	2	1	1	1	2	1	2	1	1	2	4	4	4	59	2		2		2	3	10		1	1	2	4		5	3	4	4	7	3	6	4	6	7	5	6	6	5	5	4	4	4	5	4	5	4
2	2	1	1	3	2	1	2	1	1	2	3	3	3	64	2		3		1	5	10
3	2	1	1	3	2	1	2	1	1	1	2	4	4	65	1		1		2	1	28
2	1	1	1	3	2	1	2	1	1	1	4	4	4	19	2		2		2	5	13
1	2	1	1	3	2	1	2	2	1	2	3	4	1	74	1		1		2	3	2		1	2	2	2		2	2	1	6	5	1	7	7	4	7	7	7	6	7	7	4	6	4	5	5	5	2
1	1	1	1	4	2	1	2	1	1	2	3	4	4	51	1		2		2	5	38	7	1	2	1			5	6	6	7	7	6	7	7	5	7	5	5	6	7	5	4	7	4	7	4	4	7
1	2	1	1	3	2	1	2	1	1	2	4	4	4	35	2		1		2	5	42	10	1	2	1			3	5	6	5	5	3	4	5	5	6	6	6	6	5	5	5	4	4	4	4	3	4
3	1	1	1	3	2	1	1	2	1	2	4	4	4	20	2		2		2	2	10	18
2	1	1	1	2	1	1	2	1	1	2	3	3	3	38	2		1		2	2	16	13	1	1	2	4		2	5	6	5	5	3	5	6	5	7	6	7	6	5	6	6	6	6	6	6	6	6
1	2	1	1	2	2	1	2	1	1	2	3	3	3	58	2		1		2	5	20	18	1	2	1			6	6	6	6	6	6	6	4	5	6	6	5	6	6	4	4	6	6	6	6	6	4
2	1	1	2	3	2	1	2	1	1	2	4	4	4	60	2		2		2	5	38	10	1	1	2	7
1	2	1	1	3	1	1	2	1	1	2	2	3	4	61	2		1		2	3	18		1	2	1			5	5	4	5	5	5	5	5	5	3	6	3	3	3	1	5	4	4	5	6	5	5
1	2	1	1	4	2	1	2	1	1	2	3	4	4	24	2		1		2	5	40	12	1	2	1			3	7	7	7	7	5	7	6	2	7	7	7	7	7	7	7	7	6	6	7	7	7
2	1	1	2	2	1	1	2	1	1	1	4	2	4	26	2		2		2	4	42		1	2	1			1	1	4	7	4	1	3	3	4	5	6	5	5	6	3	3	2	3	3	2	2	6
2	2	1	2	3	2	1	2	1	1	1	3	4	3	21	2		1		2	3	23		1	2	2	5	I have autoimmune type health conditions which make vaccines very dangerous for me.	7	6	6	7	6	6	7	6	5	7	7	6	7	7	7	7	6	1	3	3	5	2
1	2	1	1	2	2	1	2	1	1	2	4	2	4	27	2		1		2	5	44		2	2	2	4		5	6	3	5	7	5	5	3	5	6	5	5	3	5	5	6	6	6	6	5	5	4
2	1	1	1	3	2	1	1	1	1	2	4	4	4	19	1		2		2	2	40
1	2	1	1	3	2	1	2	1	1	2	4	4	4	47	2		2		2	6	10	7	1	1	2	4		7	4	4	1	7	7	7	4	7	7	7	7	7	7	7	7	3	6	7	6	6	6
1	1	1	2	3	1	1	1	1	1	1
1	1	1	1	3	2	2	2	1	1	2	2	3	3	26	2		2		2	2	43		1	1	1			6	6	7	3	6	7	5	6	2	2	7	7	7	4	6	6	4	3	4	2	6	3
1	2	1	1	3	2	1	2	1	1	2	3	3	4	66	1		2		2	5	38	14	1	1	1			5	6	6	7	7	5	5	5	5	5	6	5	4	5	4	4	5	5	5	4	5	6
2	2	1	1	3	2	1	2	1	1	1	3	4	4	33	2		6		1	4	29	10	1	2	2	2		2	4	2	1	4	2	6	4	4	6	6	6	5	6	7	4	1	4	3	2	5	3
1	1	1	1	1	2	1	2	1	1	2	3	2	4	34	1		1		2	5	23	17	2	1	1			6	5	1	1	6	6	7	2	7	7	6	5	6	3	2	2	1	2	1	4	7	2
1	2	1	1	3	2	1	2	1	1	2	4	3	4	74	1		1		2	6	26		1	2	1			6	7	7	6	7	7	5	6	5	6	6	5	4	6	5	5	2	6	3	4	6	6
1	2	1	1	2	2	1	2	1	1	2	3	3	4	66	2		1		2	3	26		1	1	1			4	5	5	5	5	5	7	6	5	6	7	7	7	6	3	6	2	3	4	3	3	3
1	2	1	1	3	2	1	2	1	1	2	4	4	4	38	2		2		2	5	40	14	1	1	2	2		7	7	7	7	7	7	6	7	6	7	7	7	7	7	7	7	2	2	3	3	1	3
1	2	1	1	3	2	1	2	1	1	2	4	4	4	55	1		1		2	5	10	18	1	1	1			6	7	5	4	7	6	6	5	6	6	6	6	6	6	6	6	6	7	7	7	7	6
3	2	1	1	3	1	1	2	1	1	2	4	3	4	38	2		1		2	2	26		1	2	2	7		7	7	4	1	7	7	6	1	3	3	5	5	7	3	3	4	1	3	3	1	3	1
1	2	1	1	3	2	1	2	1	1	2	4	4	4	32	1		2		2	2	40	6	1	2	1			6	6	7	2	7	7	7	2	6	7	6	6	6	7	6	6	7	6	6	6	7	5
2	2	1	1	1	2	1	2	1	1	2
2	1	2	1	3	1	2	1	2	1	2
1	2	1	1	3	2	1	2	1	1	2
1	1	1	1	3	1	1	2	1	1	2	4	4	4	23	2		2		2	4	40	12	1	2	2	3		3	1	2	6	6	3	4	4	3	4	6	5	1	4	2	4	2	2	7	5	1	7
1	2	1	1	3	2	1	2	1	1	1	2	4	2	54	2		1		2	5	18	4	1	2	1			1	5	2	4	3	1	5	5	3	6	4	5	6	7	7	5	6	5	5	3	3	4
3	2	1	1	3	2	1	2	1	1	2	4	3	4	30	2		1		1	2	8		2	1	2	5	it's a new virus. I feel like to have an effective vaccine, it will need to be 100 percent working like other available vaccines	5	5	4	4	5	5	4	3	5	5	5	6	6	5	7	5	6	6	6	5	6	6
1	1	1	1	4	2	1	2	1	1	1	3	3	3	20	2		1		2	3	26	18	2	1	2	7		2	4	6	5	2	2	2	6	1	5	4	2	3	4	6	7	4	3	4	2	4	3
1	2	1	1	3	2	1	2	1	1	2	4	4	4	54	2		2		2	5	21	10	1	1	1			7	7	6	1	7	7	3	5	5	5	6	5	6	5	5	6	5	7	6	6	6	6
2	2	1	1	4	2	1	2	1	1	2	4	4	4	30	1		1		2	6	21
1	2	1	1	3	2	1	2	1	1	2	4	4	4	60	1		1		2	4	26
3	1	1	1	3	2	1	1	1	1	2	4	4	4	32	2		2		2	3	8
4	1	1	2	2	1	1	1	1	1	2	1	2	1
1	2	1	1	3	2	1	2	1	1	1	4	4	4	27	2		1		2	3	10	10	1	1	1			5	5	5	6	6	6	7	7	6	7	7	7	7	7	7	7	7	6	7	4	6	7
1	2	1	1	3	1	1	2	1	1	2	4	4	4	39	2		1		2	5	21	17	1	1	1			3	6	5	5	6	5	6	7	5	6	5	5	7	6	7	7	6	7	7	5	6	7
1	1	1	1	3	2	1	2	1	1	2
1	2	1	1	3	1	1	2	1	1	1	4	4	3	28	2		1		2	4	14	12	1	2	2	7		1	7	3	1	4	1	7	7	7	5	7	7	7	4	7	7	1	3	1	4	7	3
1	2	1	1	3	2	1	2	1	1	2	3	3	3	39	2		1		2	5	7	19	1	2	2	3		6	6	6	5	5	6	5	6	5	6	6	6	5	6	4	6	5	5	5	4	5	6
1	2	1	1	3	2	1	2	1	1	2	4	4	4	42	2		1		2	3	29		2	1	1			7	6	4	4	7	7	7	7	6	7	7	6	7	7	7	4	4	7	7	3	7	7
2	2	1	1	3	2	1	2	1	1	2	3	2	2	23	1		6		1	2	8	11	1	2	1			6	5	4	3	5	5	4	3	5	5	4	5	5	5	4	4	4	6	4	3	5	4
1	2	1	2	3	2	1	2	1	1	2	3	3	4	42	2		1		2	5	42	18	1	2	1			7	7	7	6	7	7	6	5	3	6	6	6	4	6	7	6	6	6	7	2	7	6
2	1	1	1	3	1	1	1	1	1	1	3	2	3	34	1		1		2	6	2
1	2	1	1	3	2	1	2	1	1	2	4	4	4	59	2		1		2	2	23	10	1	2	2	4		6	7	6	7	7	7	6	2	1	5	5	2	5	6	6	2	6	6	6	6	6	6
1	1	1	1	3	2	1	1	1	1	1	4	4	4	60	2		1		2	2	42
1	2	1	1	2	2	1	2	1	1	2	4	3	4	29	2		1		2	3	2		1	1	1			5	5	4	3	7	5	4	4	5	5	4	5	5	4	6	5	4	4	5	4	4	4
1	1	1	1	3	2	1	2	1	1	2	4	3	4	54	1		2		2	3	23	5	1	1	1			6	5	6	4	7	5	5	2	7	5	7	4	2	5	3	3	2	6	6	3	6	6
1	1	1	1	3	2	1	2	1	1	2	4	4	4	40	1		2		1	2	46	19	2	1	2	2		2	6	6	2	6	6	5	2	6	6	6	6	2	2	2	6	6	3	2	2	6	2
2	2	1	1	3	1	1	1	1	1	1
3	1	2	1	2	1	2	1	2	2	1	2	2	3		1		1		1	3	37	18	2	2	2
1	2	1	1	3	1	1	2	1	1	2	4	3	4	36	2		1		2	5	10	18	1	2	2	4		5	7	6	4	6	5	4	6	3	4	4	5	4	4	6	3	7	3	6	3	6	6
2	1	1	1	3	2	1	2	1	1	2	4	4	3	42	1		1		2	3	43	18	1	2	1			3	5	4	4	3	4	5	2	6	5	5	5	3	4	3	3	4	4	4	5	5	5
1	2	1	2	3	2	1	2	1	1	2	3	3	3	38	2		2		2	4	35	12	2	1	2	4		4	4	5	4	5	4	5	4	3	3	5	3	4	5	4	3	3	4	4	3	3	3
2	2	1	1	3	2	1	2	1	1	2	4	4	4	46	2		1		2	2	43		1	2	1			7	6	7	6	7	7	5	4	4	4	5	5	4	4	7	7	4	1	3	2	1	4
1	2	1	1	3	2	1	2	1	1	2	4	4	4	65	1		1		2	5	11	2	2	2	1			6	5	6	5	7	7	6	3	5	6	6	6	7	3	6	7	6	7	6	6	6	6
2	1	1	1	3	2	1	2	1	1	1	4	3	4	18	2		1		2	2	23
1	1	1	1	3	2	1	2	1	1	2	3	2	4	57	1		1		2	5	40		2	1	2	4		4	5	7	7	6	3	5	6	1	2	5	2	2	5	3	2	1	3	6	1	1	5
1	2	1	1	3	2	1	2	1	1	2	4	4	4	75	2		1		2	6	23		1	1	2	4		5	5	6	5	7	5	6	7	6	7	7	6	7	7	7	7	7	6	7	6	6	6
1	2	1	1	3	2	1	2	1	1	2	4	4	4	34	2		1		2	4	18	10	1	2	2	7		7	7	7	6	7	7	7	1	7	7	7	7	7	7	7	1	7	3	7	3	7	7
1	1	1	1	4	2	1	2	1	1	2	4	3	4	78	1		1		2	5	40	9	2	2	1			5	5	5	4	6	5	5	5	4	5	5	6	5	4	5	5	6	6	5	6	5	5
1	2	1	1	3	1	1	2	1	1	2	2	4	1	27	1		1		2	3	26	12	1	1	2	1		1	2	2	2	1	1	6	6	6	6	7	6	5	6	5	6	2	3	2	3	4	2
1	2	1	1	3	2	1	2	1	1	2	3	3	4	61	2		1		2	4	18		1	1	2	4		5	7	5	4	6	5	2	3	6	6	6	5	4	3	4	3	2	3	4	2	3	3
4	2	2	2	2	2	2	2	1	2	1	2	3	2	25	1		2		1	3	23	5
1	2	1	1	3	2	1	2	1	1	2	4	4	4	37	2		2		2	4	43		1	1	2	4		5	5	6	6	7	5	5	6	6	5	7	6	2	6	5	5	6	3	6	6	2	6
3	2	1	2	3	2	1	2	1	1	2	3	3	3	39	2		1		2	2	35	13	1	2	1
2	2	1	1	3	1	1	2	1	1	1	2	2	2	27	2		2		2	1	31
1	1	1	1	3	2	1	2	1	1	1	4	4	4	60	1		1		1	5	22	4	1	1	1			6	6	7	7	6	6	7	7	6	7	6	6	4	2	7	7	1	1	1	1	1	7
1	2	1	1	3	2	1	2	1	1	2	4	4	4	62	1		1		2	2	21	13	1	1	1			3	5	3	4	5	4	7	6	7	7	6	7	7	7	6	5	6	5	5	3	3	6
1	2	1	1	3	2	1	2	1	1	2	4	4	4	48	2		1		2	2	21	12	1	1	2	4		3	4	4	3	5	2	4	6	5	6	5	6	3	6	4	3	4	3	4	3	3	4
1	2	1	1	3	2	1	2	1	1	2	4	4	4	51	1		1		2	5	2		1	2	1			5	5	6	6	7	7	5	7	7	6	5	6	5	7	5	7	7	6	7	5	5	3
[truncated: 23 more columns]
